# Supplementary material for: Dysregulation and prometastatic function of glycosyltransferase C1GALT1 modulated by cHP1BP3/ miR-1-3p axis in bladder cancer
Source: J Exp Clin Cancer Res. 2022 Jul 21;41:228. doi: 10.1186/s13046-022-02438-7 (PMC9306173; doi:10.1186/s13046-022-02438-7)
Supplement: Supplementary file 1 — Additional file 1: Table S1. DNA oligo sequences. [file 13046_2022_2438_MOESM1_ESM.xlsx]

## Sheet: Primers
Use	Gene Symbol	Fw	Rv
Realtime PCR	C1GALT1	TAGAGGGTCCTGGTTGCTGCT	AGTGCAGTGCTAGACATATTAC
Realtime PCR	U6	CTCGCTTCGGCAGCACA	AACGCTTCACGAATTTGCGT
Realtime PCR	miR-1-3p	GCGCGTGGAATGTAAAGAAGT	AGTGCAGGGTCCGAGGTATT
Reverse transcription	miR-1-3p	GTCGTATCCAGTGCAGGGTCCGAGGTATTCGCACTGGATACGACATACAT
Realtime PCR (Divergent)	cHP1BP3	GGACATCAGGCCTCAGCTG	TAATTTCTAGGCCCGAGTACAGGTTACAC
Realtime PCR (Convergent)	cHP1BP3	AGAGGAATCTGTCTCCACTGTAGAAGAAC	GTTTCATTTCTTATTGAAGTCTTGCCAATGC
Realtime PCR (Divergent)	has_circ_0017227	GCAGAAGCCATCATTAGAAGT	AACCAGGATGTTAAGCTCATTT
Realtime PCR (Convergent)	has_circ_0017227	CGTGAAGATAATAAAACTGATGAAGGACC	CATCTTTGGAAGGAGAACCTGTG
Realtime PCR (Divergent)	hsa_circ_0054080	AATCTGCCCTGACACTGGTTAT	CAAGTACATGGGACAGGAACG
Realtime PCR (Convergent)	hsa_circ_0054080	GGCCTGTACCGTATTGGG	GTATGGTAACTGTGGCTGCC
Realtime PCR (Divergent)	hsa_circ_0035473	TCCTTCCTTTAGTGATCCTGCT	TGGTGCATCAGAAGGAATCTC
Realtime PCR (Convergent)	hsa_circ_0035473	CATGGCAGTTCGTTACGGAG	CTTCTTCTCCTTCAGTTGATGAG
Realtime PCR (Divergent)	hsa_circ_0004116	TATTCCATATGTGGAAGAAGATGGC	GCTTCCTGAAGAGAACTGAAAGT
Realtime PCR (Convergent)	hsa_circ_0004116	GTGTTACGTCACAGTGGGC	GAGCTGGAAGATCTCCATGGTGCGGT
Realtime PCR (Divergent)	hsa_circ_0005406	CCAAACCACCTTTACTTCCTCC	CCTGAGAACTTGCTCTTCCTTT
Realtime PCR (Convergent)	hsa_circ_0005406	AGATCTACACCAGGAGATTCCC	GCAACGAATGAGCTCTGTGAG
Realtime PCR (Divergent)	hsa_circ_0007466	GCGTTTGAAGCTTCCTCAGG	GATTAACCAGAAAGCAGTTTGTATGTTAAG
Realtime PCR (Convergent)	hsa_circ_0007466	GCTTTCTGGTTAATCATCTTTAGAAGACT	ATAGTACCTCCACTGTCAACCAC
Realtime PCR (Divergent)	GAPDH	TCCTCACAGTTGCCATGTAGACCC	TGCGGGCTCAATTTATAGAAACCGGG
Realtime PCR (Convergent)	GAPDH	AAGGTGAAGGTCGGAGTCAAC	GGGGTCATTGATGGCAACAATA
FISH	miR-1-3p	ATACATACTTCTTTACATTCCA
FISH	cHP1BP3	TGGTGAAGAATCAACCTGGAATGTCCC
shRNA	C1GALT1_1	CCGG GCGTTGTAACAAAGTGTTGTT CTCGAG AACAACACTTTGTTACAACGC TTTTTG	AATTCAAAAA GCGTTGTAACAAAGTGTTGTT CTCGAG AACAACACTTTGTTACAACGC
shRNA	C1GALT1_2	CCGG CCCAGCCTAATGTTCTTCATA CTCGAG TATGAAGAACATTAGGCTGGG TTTTTG	AATTCAAAAA CCCAGCCTAATGTTCTTCATA CTCGAG TATGAAGAACATTAGGCTGGG
shRNA	C1GALT1_3	CCGG GCCTTATGTAAAGCAGGGCTA CTCGAG TAGCCCTGCTTTACATAAGGC TTTTTG	AATTCAAAAA GCCTTATGTAAAGCAGGGCTA CTCGAG TAGCCCTGCTTTACATAAGGC
shRNA	cHP1BP3	CCGG GGACATTCCAGGTTGATTCTT CTCGAG AAGAATCAACCTGGAATGTCC TTTTTG	AATTCAAAAA GGACATTCCAGGTTGATTCTT CTCGAG AAGAATCAACCTGGAATGTCC
siRNA	MUC16-1	GCAGGACACAGCAGAAUAATT	UUAUUCUGCUGUGUCCUGCTT
siRNA	MUC16-2	GGGACAGACACCAGUAUAATT	UUAUACUGGUGUCUGUCCCTT

## Sheet: Sequences
USE	Sequences
predicted miR-1-3p binding sites of cHP1BP3	aaAGGTGCTTCGGGGACATTCCa
mutated miR-1-3p binding sites of cHP1BP3	aaTGGAGGAAGGGGGTGTAAGGa
predicted miR-1-3p binding sites of circ-0017227	gctgatgagcaTGTACATTCCa
predicted miR-1-3p binding sites of circ-0035473	aaAGAAGTCTCTGTAAGACATTCCc
predicted miR-1-3p binding sites of circ-0054080	gacTATGATGTCACACATTCCa
predicted miR-1-3p binding sites of C1GALT1	gtACAAAGTATTTACATTTCc
mutated miR-1-3p binding sites of C1GALT1	gtTGTTAGAAAAATGTAATGc
