# Supplementary material for: Dysregulation and prometastatic function of glycosyltransferase C1GALT1 modulated by cHP1BP3/ miR-1-3p axis in bladder cancer
Source: J Exp Clin Cancer Res. 2022 Jul 21;41:228. doi: 10.1186/s13046-022-02438-7 (PMC9306173; doi:10.1186/s13046-022-02438-7)
Supplement: Supplementary file 2 — Additional file 2: Table S2. Patient information for analysis of C1GALT1 and T antigen expression in tumor and adjacent tissues. [file 13046_2022_2438_MOESM2_ESM.xlsx]

## Sheet: Sheet1
Characteristic	Bladder cancer (n=30)
Gender
Male	21
Female	9
Age at diagnosis
≥64	16
˂64	14
TNM stage
Ta	4
I	4
II	3
III	16
IV	3
