# Supplementary material for: Dysregulation and prometastatic function of glycosyltransferase C1GALT1 modulated by cHP1BP3/ miR-1-3p axis in bladder cancer
Source: J Exp Clin Cancer Res. 2022 Jul 21;41:228. doi: 10.1186/s13046-022-02438-7 (PMC9306173; doi:10.1186/s13046-022-02438-7)
Supplement: Supplementary file 3 — Additional file 3: Table S3. Differentially expressed miRNAs in tumor and adjacent tissues. [file 13046_2022_2438_MOESM3_ESM.xlsx]

## Sheet: Normal_vs_Tumor.filter
id	log2(fc)	PValue	FDR
hsa-let-7a-2-3p	-2.72577	0.02726	0.359361
hsa-let-7c-3p	-3.59937	0.00557675	0.150383
hsa-let-7c-5p	-1.68773	0.00318921	0.11172
hsa-let-7e-5p	3.24564	0.0389594	0.401952
hsa-miR-100-3p	-4.64097	0.0247783	0.341319
hsa-miR-100-5p	-1.99813	0.00201874	0.0951001
hsa-miR-105-5p	5.38442	0.0312023	0.370423
hsa-miR-106b-5p	3.93468	0.00145134	0.0782738
hsa-miR-107	3.26562	0.0389559	0.401952
hsa-miR-122-3p	-5.15746	0.00281713	0.108299
hsa-miR-122-5p	-2.2441	0.00608865	0.159195
hsa-miR-125b-1-3p	-1.60267	0.0110189	0.230673
hsa-miR-125b-2-3p	-2.55367	0.000602336	0.0456341
hsa-miR-125b-5p	-1.87245	0.00290995	0.108299
hsa-miR-1277-5p	5.64024	0.00328771	0.112489
hsa-miR-1283	4.54603	0.01747	0.28362
hsa-miR-130b-3p	4.05474	0.00296105	0.108299
hsa-miR-1322	5.87143	0.0373058	0.393231
hsa-miR-133b	-1.50741	0.00129989	0.0752045
hsa-miR-134-3p	-5.69951	0.00478939	0.13607
hsa-miR-135b-5p	3.94325	0.0397055	0.404945
hsa-miR-1-3p	-1.48397	0.00219332	0.100508
hsa-miR-141-3p	3.01518	0.0429692	0.423157
hsa-miR-141-5p	4.30285	0.00885223	0.207116
hsa-miR-143-3p	-1.7395	0.000142062	0.0155876
hsa-miR-143-5p	-2.68688	8.33e-06	0.00250343
hsa-miR-145-3p	-2.71246	1.29e-05	0.00292746
hsa-miR-145-5p	-3.23662	1.43e-06	0.000789757
hsa-miR-15b-3p	3.72058	0.00476811	0.13607
hsa-miR-1-5p	-5.39152	0.0350816	0.387116
hsa-miR-17-5p	3.79624	0.00303956	0.109908
hsa-miR-181a-2-3p	4.41591	0.00171185	0.0892967
hsa-miR-182-3p	4.67596	0.0157922	0.273102
hsa-miR-182-5p	3.36618	0.0197938	0.298407
hsa-miR-183-3p	4.50261	0.00245527	0.105577
hsa-miR-183-5p	3.3901	0.0208458	0.305233
hsa-miR-187-3p	3.7164	0.0096446	0.217653
hsa-miR-187-5p	5.03354	0.0111672	0.230741
hsa-miR-18a-5p	3.55892	0.0103121	0.225723
hsa-miR-1910-3p	8.4367	0.000271054	0.0261362
hsa-miR-1910-5p	6.63624	0.0163065	0.275996
hsa-miR-1915-5p	4.84048	0.0351902	0.387116
hsa-miR-195-3p	-1.39743	0.00135738	0.0756076
hsa-miR-200a-3p	3.28779	0.0310365	0.369881
hsa-miR-200a-5p	4.187	0.00365354	0.115601
hsa-miR-200b-3p	4.65796	0.000127589	0.0155876
hsa-miR-200b-5p	4.34078	0.00117122	0.0745366
hsa-miR-200c-3p	4.09265	0.00134732	0.0756076
hsa-miR-203a-3p	6.26343	1.16e-06	0.000789757
hsa-miR-203b-3p	5.61234	0.0169546	0.279531
hsa-miR-204-5p	-3.07995	0.00120262	0.075034
hsa-miR-205-3p	4.73489	0.00477555	0.13607
hsa-miR-205-5p	4.02412	0.00221203	0.100508
hsa-miR-208b-3p	5.99682	0.0415449	0.417022
hsa-miR-20a-5p	3.65551	0.00616878	0.159586
hsa-miR-210-3p	3.72168	0.0197952	0.298407
hsa-miR-215-5p	4.07556	0.0223164	0.318434
hsa-miR-216a-5p	-1.17285	0.0174654	0.28362
hsa-miR-219a-1-3p	7.2201	0.00333117	0.112764
hsa-miR-25-5p	3.26459	0.0458882	0.426101
hsa-miR-296-3p	4.93613	0.0141253	0.264908
hsa-miR-301b-3p	6.42098	5.96e-05	0.00872641
hsa-miR-3065-3p	4.08752	0.00414735	0.125685
hsa-miR-3065-5p	4.1097	0.00273896	0.108299
hsa-miR-3085-3p	5.83385	0.00565182	0.150924
hsa-miR-3150b-3p	6.09719	0.0374209	0.393231
hsa-miR-320c	3.69195	0.0218247	0.314236
hsa-miR-320d	3.62508	0.0258167	0.348088
hsa-miR-32-3p	4.32433	0.00314778	0.11172
hsa-miR-32-5p	4.48011	0.00129267	0.0752045
hsa-miR-33a-5p	6.99996	0.00845768	0.200901
hsa-miR-345-5p	3.56216	0.0159663	0.27462
hsa-miR-346	-5.27153	0.00610364	0.159195
hsa-miR-3617-3p	-3.9006	4.11e-05	0.00727367
hsa-miR-3617-5p	-3.66459	0.000164154	0.0174113
hsa-miR-3651	5.31963	0.0297723	0.365302
hsa-miR-3679-3p	6.59788	0.0391017	0.401952
hsa-miR-3691-5p	4.80987	0.0189371	0.296836
hsa-miR-3939	4.12543	0.0314312	0.370423
hsa-miR-425-5p	3.55432	0.00548381	0.149141
hsa-miR-429	4.94273	4.68e-05	0.00743986
hsa-miR-4454	3.47484	0.0154441	0.269847
hsa-miR-449a	4.77488	0.0303309	0.365302
hsa-miR-4636	6.88919	0.0105697	0.225723
hsa-miR-4652-5p	8.61364	0.000729923	0.0527867
hsa-miR-4659a-3p	4.67474	0.0258024	0.348088
hsa-miR-4661-5p	6.83983	0.00745546	0.182487
hsa-miR-4662a-5p	4.55256	0.011277	0.231207
hsa-miR-4724-3p	7.42282	0.00337032	0.112888
hsa-miR-4724-5p	6.89974	0.0406961	0.411095
hsa-miR-4733-5p	6.58846	0.0116494	0.235346
hsa-miR-4781-3p	6.66647	0.00797808	0.193788
hsa-miR-4781-5p	7.22384	0.0045998	0.135524
hsa-miR-4804-3p	5.86724	0.0371374	0.393231
hsa-miR-489-3p	4.10559	0.0300266	0.365302
hsa-miR-490-3p	-3.33752	0.000301357	0.0282035
hsa-miR-490-5p	-4.06084	6.03e-05	0.00872641
hsa-miR-498-5p	5.40034	0.0196746	0.298407
hsa-miR-5092	7.50342	0.000176014	0.0175024
hsa-miR-512-3p	4.68672	0.0148144	0.266296
hsa-miR-512-5p	5.29731	0.0137187	0.26297
hsa-miR-513b-5p	7.12767	0.0411058	0.41392
hsa-miR-513c-5p	7.93206	0.008969	0.208316
hsa-miR-516b-5p	5.61511	0.0213109	0.30964
hsa-miR-517a-3p	4.40408	0.0324544	0.374166
hsa-miR-517b-3p	4.40408	0.032414	0.374166
hsa-miR-518a-3p	5.59154	0.0165976	0.277966
hsa-miR-518b	6.27604	0.000900784	0.0629935
hsa-miR-518c-3p	5.71951	0.00663012	0.168776
hsa-miR-518e-3p	6.83055	0.00203231	0.0951001
hsa-miR-518e-5p	6.15932	0.00284846	0.108299
hsa-miR-518f-3p	4.86934	0.0313899	0.370423
hsa-miR-519a-2-5p	5.70834	0.00390535	0.119489
hsa-miR-519a-5p	4.55838	0.0130515	0.254785
hsa-miR-519b-5p	6.15932	0.00283622	0.108299
hsa-miR-519c-5p	6.15932	0.00282948	0.108299
hsa-miR-520a-5p	4.4438	0.0496622	0.446399
hsa-miR-520b-5p	5.70834	0.00390499	0.119489
hsa-miR-520c-3p	5.70219	0.00869223	0.204879
hsa-miR-520d-3p	5.65539	0.0287574	0.365302
hsa-miR-520d-5p	4.74035	0.0307018	0.367267
hsa-miR-520f-3p	4.72061	0.0192945	0.298407
hsa-miR-522-3p	5.12226	0.0196474	0.298407
hsa-miR-522-5p	6.15932	0.00281904	0.108299
hsa-miR-523-3p	4.64429	0.0149037	0.266296
hsa-miR-523-5p	6.15932	0.00280611	0.108299
hsa-miR-524-3p	6.7568	0.0451571	0.423157
hsa-miR-526b-5p	5.61884	0.0105606	0.225723
hsa-miR-548k	3.84869	0.0459311	0.426101
hsa-miR-548w	-4.95047	0.0133907	0.258238
hsa-miR-550a-3p	3.86467	0.0141864	0.264908
hsa-miR-556-3p	5.19976	0.00322508	0.11172
hsa-miR-556-5p	4.14321	0.0243562	0.338434
hsa-miR-5683	-1.73344	0.0328828	0.376577
hsa-miR-584-5p	4.81798	0.000910654	0.0629935
hsa-miR-590-3p	3.33893	0.0240738	0.337502
hsa-miR-590-5p	6.08442	0.0241831	0.337502
hsa-miR-628-3p	-1.12372	0.00188976	0.0939566
hsa-miR-643	4.0312	0.0146405	0.264908
hsa-miR-6507-5p	-5.38773	0.00714172	0.180357
hsa-miR-652-5p	3.89724	0.025353	0.347522
hsa-miR-6734-5p	6.71489	0.00826275	0.199182
hsa-miR-6754-3p	7.33122	0.0466852	0.431838
hsa-miR-6754-5p	7.19608	0.00980196	0.218111
hsa-miR-6773-5p	6.87242	0.0154142	0.269847
hsa-miR-7-5p	4.03673	0.00341341	0.11308
hsa-miR-767-3p	7.8787	0.0254471	0.347522
hsa-miR-767-5p	5.46904	0.0234984	0.333803
hsa-miR-7705	4.69408	0.00625528	0.160519
hsa-miR-877-5p	3.40598	0.0295658	0.365302
hsa-miR-92a-3p	3.00296	0.0452245	0.423157
hsa-miR-934	6.12857	0.000102283	0.0141506
hsa-miR-93-5p	3.96142	0.00192237	0.0941073
hsa-miR-9-3p	4.02944	0.0300574	0.365302
hsa-miR-940	4.2763	0.00846031	0.200901
hsa-miR-942-5p	5.2802	0.0185619	0.292396
hsa-miR-944	5.74672	4.66e-05	0.00743986
hsa-miR-98-5p	3.49312	0.0168967	0.279531
hsa-miR-9902	6.69875	0.0161858	0.275996
hsa-miR-99a-3p	-1.72488	0.0107175	0.227354
hsa-miR-99a-5p	-2.29533	0.00224264	0.100508
