# Supplementary material for: Dysregulation and prometastatic function of glycosyltransferase C1GALT1 modulated by cHP1BP3/ miR-1-3p axis in bladder cancer
Source: J Exp Clin Cancer Res. 2022 Jul 21;41:228. doi: 10.1186/s13046-022-02438-7 (PMC9306173; doi:10.1186/s13046-022-02438-7)
Supplement: Supplementary file 4 — Additional file 4: Table S4. Differentially expressed circRNAs in tumor and adjacent tissues. [file 13046_2022_2438_MOESM4_ESM.xlsx]

## Sheet: circ.expression.filtered.by.pva
id	source_gene	chr	strand	genomic_start	genomic_end	spliced_length	annot_type	circRNA	log2_FC	p_value
novel_circ_000034	ncbi_64802	NC_000001.11	+	9972018	9981170	495	annot_exons	novel	-1.83111	0.0314029
novel_circ_000092	ncbi_50809	NC_000001.11	-	20757166	20780540	4067	annot_exons	hsa_circ_0002437	T_detection	0.000750675
novel_circ_000139	ncbi_65979	NC_000001.11	+	28459085	28466535	574	annot_exons	hsa_circ_0005406	-4.56769	0.0326344
novel_circ_000149	ncbi_51441	NC_000001.11	+	28742403	28743986	1584	one_exon	hsa_circ_000025*	1.12849	0.0011784
novel_circ_000158	ncbi_6429	NC_000001.11	-	29154696	29154910	215	one_exon	hsa_circ_0006602	-2.73116	0.0109348
novel_circ_000160	ncbi_9698	NC_000001.11	-	30992390	30995220	438	annot_exons	hsa_circ_001967	1.74054	0.0366603
novel_circ_000185	ncbi_9202	NC_000001.11	+	35385442	35389082	867	annot_exons	novel	T_detection	0.0370271
novel_circ_000211	ncbi_23499	NC_000001.11	+	39340502	39340953	452	intronic	novel	-2.67643	0.0186555
novel_circ_000219	ncbi_54802	NC_000001.11	-	39853970	39857417	240	annot_exons	hsa_circ_001727	4.10013	0.0214031
novel_circ_000247	ncbi_57643	NC_000001.11	-	45087881	45088237	357	one_exon	novel	-2.88142	0.00370777
novel_circ_000300	ncbi_23318	NC_000001.11	-	52490732	52509712	506	annot_exons	novel	-1.70118	0.0451391
novel_circ_000311	ncbi_9528	NC_000001.11	-	54040756	54047372	727	annot_exons	hsa_circ_0004839	1.98795	0.00734459
novel_circ_000343	ncbi_10207	NC_000001.11	+	61990168	62017947	994	annot_exons	novel	3.59074	0.0104375
novel_circ_000344	ncbi_10207	NC_000001.11	+	61990168	62038049	1067	annot_exons	novel	N_detection	0.00187272
novel_circ_000357	ncbi_84938	NC_000001.11	+	62803719	62821209	864	annot_exons	hsa_circ_0012823	-3.25722	0.0152749
novel_circ_000364	ncbi_57685	NC_000001.11	+	64629355	64641969	639	annot_exons	novel	N_detection	0.00131065
novel_circ_000368	ncbi_9829	NC_000001.11	+	65364635	65366196	350	annot_exons	hsa_circ_0002454	-2.65472	0.0416165
novel_circ_000394	ncbi_81849	NC_000001.11	+	77062975	77068843	5869	exon_intron	novel	N_detection	0.0408622
novel_circ_000405	ncbi_23032	NC_000001.11	-	77711747	77715868	488	annot_exons	hsa_circ_0005374	1.61176	0.00284421
novel_circ_000473	ncbi_7813	NC_000001.11	-	92662719	92704744	1420	annot_exons	novel	N_detection	0.000316163
novel_circ_000482	ncbi_8412	NC_000001.11	-	93567279	93567851	325	annot_exons	hsa_circ_0006427	-1.767	0.0387748
novel_circ_000506	ncbi_178	NC_000001.11	+	99870400	99877828	947	annot_exons	hsa_circ_0013290	N_detection	0.00564382
novel_circ_000521	ncbi_280	NC_000001.11	+	103565435	103575540	1307	annot_exons	hsa_circ_000528	-2.32717	0.00415085
novel_circ_000526	ncbi_29957	NC_000001.11	-	108148279	108161293	532	annot_exons	hsa_circ_0004270	-2.01893	7.7665e-05
novel_circ_000564	ncbi_51592	NC_000001.11	-	114463104	114463556	278	annot_exons	hsa_circ_0013637	N_detection	0.0157088
novel_circ_000585	ncbi_54834	NC_000001.11	-	117911994	117918736	383	annot_exons	hsa_circ_0006188	-2.05337	0.0481198
novel_circ_000648	ncbi_55870	NC_000001.11	-	155395459	155459898	1272	annot_exons	hsa_circ_0014584	N_detection	0.00461453
novel_circ_000650	ncbi_55870	NC_000001.11	-	155415744	155439068	922	annot_exons	hsa_circ_0014585	N_detection	0.00564382
novel_circ_000656	ncbi_55870	NC_000001.11	-	155477886	155482449	4564	one_exon	hsa_circ_0014590	4.03042	0.00679311
novel_circ_000698	ncbi_55827	NC_000001.11	+	168038371	168068463	1182	annot_exons	hsa_circ_0015132	-2.6662	0.015665
novel_circ_000719	ncbi_23215	NC_000001.11	+	171523221	171532961	1040	annot_exons	hsa_circ_0015211	T_detection	0.0261676
novel_circ_000772	ncbi_10228	NC_000001.11	-	180984677	180993425	391	annot_exons	hsa_circ_0007905	3.48436	0.000117796
novel_circ_000774	ncbi_10228	NC_000001.11	-	181002606	181005463	339	annot_exons	hsa_circ_0015529	N_detection	0.0372631
novel_circ_000780	ncbi_54823	NC_000001.11	+	185214507	185231708	469	annot_exons	hsa_circ_0004689	-1.31592	0.0250714
novel_circ_000810	ncbi_23271	NC_000001.11	+	200760839	200832845	821	annot_exons	hsa_circ_0015840	N_detection	0.0068102
novel_circ_000827	ncbi_493	NC_000001.11	+	203707009	203708104	458	annot_exons	hsa_circ_0007167	-1.95001	0.0441531
novel_circ_000836	ncbi_2005	NC_000001.11	-	205616478	205623891	2071	annot_exons	hsa_circ_001035	1.21213	0.0171428
novel_circ_000867	ncbi_26750	NC_000001.11	+	213129527	213176492	572	annot_exons	hsa_circ_0007772	2.73996	0.0070495
novel_circ_000872	ncbi_51133	NC_000001.11	+	215575901	215579137	424	annot_exons	hsa_circ_001675	N_detection	0.0114602
novel_circ_000875	ncbi_127018	NC_000001.11	+	219193082	219218712	1872	annot_exons	hsa_circ_0004314	-2.74228	0.00688458
novel_circ_000876	ncbi_127018	NC_000001.11	+	219193082	219241308	24468	exon_intron	hsa_circ_0004417	-2.95489	0.0166486
novel_circ_000877	ncbi_127018	NC_000001.11	+	219193130	219218712	1824	annot_exons	novel	N_detection	0.0238173
novel_circ_000883	ncbi_2058	NC_000001.11	-	220005248	220007338	458	annot_exons	hsa_circ_0016485	N_detection	0.00669918
novel_circ_000914	ncbi_8476	NC_000001.11	-	227016080	227035607	1658	annot_exons	novel	N_detection	1.73445e-05
novel_circ_000919	ncbi_8476	NC_000001.11	-	227193786	227213219	329	annot_exons	hsa_circ_0005322	-3.142	0.00666483
novel_circ_000920	ncbi_8476	NC_000001.11	-	227193786	227254155	579	annot_exons	hsa_circ_0016754	N_detection	0.00678475
novel_circ_000948	ncbi_84451	NC_000001.11	+	233346442	233355011	506	annot_exons	novel	T_detection	0.0189344
novel_circ_000969	ncbi_9859	NC_000001.11	-	243164284	243225321	3903	annot_exons	hsa_circ_0017227	2.71084	0.0310982
novel_circ_001021	ncbi_3241	NC_000002.12	+	10419734	10420135	402	one_exon	hsa_circ_000296	1.37571	0.0467629
novel_circ_001023	ncbi_79954	NC_000002.12	-	10600853	10607311	396	annot_exons	hsa_circ_0007344	T_detection	0.0253516
novel_circ_001072	ncbi_54454	NC_000002.12	-	23798138	23834078	2363	annot_exons	hsa_circ_0052943	3.7315	0.000457236
novel_circ_001129	ncbi_79745	NC_000002.12	+	29133655	29157347	1032	annot_exons	hsa_circ_0006765	N_detection	0.0494507
novel_circ_001196	ncbi_54497	NC_000002.12	-	37049653	37068930	1769	annot_exons	hsa_circ_0054080	T_detection	0.0191478
novel_circ_001233	ncbi_6546	NC_000002.12	-	40139401	40177855	734	annot_exons	hsa_circ_0054226	N_detection	0.0395169
novel_circ_001264	ncbi_10128	NC_000002.12	-	43973607	43982434	1220	annot_exons	novel	2.93439	0.00438816
novel_circ_001294	ncbi_129285	NC_000002.12	+	48474688	48491170	506	annot_exons	hsa_circ_0005951	3.9988	0.0257373
novel_circ_001304	ncbi_11036	NC_000002.12	+	48620851	48671680	1308	annot_exons	novel	N_detection	0.0162341
novel_circ_001322	ncbi_23198	NC_000002.12	-	53934605	53949283	781	annot_exons	novel	1.94824	0.0361735
novel_circ_001357	ncbi_9736	NC_000002.12	-	61278165	61281242	435	annot_exons	hsa_circ_0007493	2.01539	0.0132071
novel_circ_001405	ncbi_54812	NC_000002.12	+	64551443	64553409	1967	one_exon	hsa_circ_000026*	1.60737	0.00301253
novel_circ_001458	ncbi_23233	NC_000002.12	-	72465160	72480750	315	annot_exons	novel	1.61451	0.017743
novel_circ_001461	ncbi_23233	NC_000002.12	-	72680614	72733118	37909	exon_intron	novel	N_detection	0.0183537
novel_circ_001493	ncbi_2677	NC_000002.12	-	85555484	85556260	186	annot_exons	hsa_circ_0055426	2.44938	0.0345877
novel_circ_001500	ncbi_8869	NC_000002.12	-	85861181	85870258	703	annot_exons	novel	3.3811	0.0203486
novel_circ_001534	ncbi_3899	NC_000002.12	-	100006632	100008932	820	annot_exons	hsa_circ_001276	N_detection	0.0330491
novel_circ_001558	ncbi_165055	NC_000002.12	+	108791675	108856970	1427	annot_exons	hsa_circ_0056001	T_detection	0.000750675
novel_circ_001562	ncbi_151011	NC_000002.12	-	109564366	109593119	1002	annot_exons	hsa_circ_0002076	-1.4636	0.036775
novel_circ_001576	ncbi_376940	NC_000002.12	+	112299849	112332282	3332	annot_exons	novel	2.52307	0.0253827
novel_circ_001599	ncbi_23332	NC_000002.12	-	121605701	121606180	480	one_exon	hsa_circ_0007052	-2.0133	0.038798
novel_circ_001602	ncbi_55339	NC_000002.12	-	127763062	127771004	2415	annot_exons	hsa_circ_0003192	3.43172	0.00498877
novel_circ_001654	ncbi_10254	NC_000002.12	-	152143827	152150229	664	annot_exons	novel	N_detection	0.00564382
novel_circ_001655	ncbi_114793	NC_000002.12	+	152575136	152581049	1411	annot_exons	novel	-4.22546	0.0431078
novel_circ_001665	ncbi_2820	NC_000002.12	+	156549608	156557582	504	annot_exons	hsa_circ_0005732	-2.6662	0.015665
novel_circ_001740	ncbi_80067	NC_000002.12	+	171448681	171469030	733	annot_exons	hsa_circ_0057050	N_detection	0.00950832
novel_circ_001797	ncbi_10787	NC_000002.12	-	182967216	182981376	420	annot_exons	novel	-2.11394	0.0321847
novel_circ_001808	ncbi_7035	NC_000002.12	-	187484124	187503770	630	annot_exons	hsa_circ_0003353	-2.55626	0.017384
novel_circ_001820	ncbi_4664	NC_000002.12	+	190659158	190673152	1024	annot_exons	hsa_circ_0002024	-1.74249	0.010761
novel_circ_001830	ncbi_9262	NC_000002.12	-	196139620	196146055	501	annot_exons	novel	2.4072	0.0243338
novel_circ_001853	ncbi_26010	NC_000002.12	+	200412311	200419496	406	annot_exons	hsa_circ_0057701	3.60197	0.000577086
novel_circ_001901	ncbi_117583	NC_000002.12	+	205158722	205193320	5413	annot_exons	hsa_circ_0008172	N_detection	0.00208028
novel_circ_001903	ncbi_117583	NC_000002.12	+	205300530	205301701	445	annot_exons	novel	N_detection	0.0366519
novel_circ_001975	ncbi_57590	NC_000002.12	-	223894234	223895630	233	annot_exons	hsa_circ_002152	N_detection	0.00564382
novel_circ_001995	ncbi_9320	NC_000002.12	-	229774097	229788940	999	annot_exons	novel	-5.13024	0.0308754
novel_circ_002012	ncbi_8527	NC_000002.12	+	233388257	233390483	305	annot_exons	hsa_circ_002134	-2.44919	0.0269675
novel_circ_002018	ncbi_116987	NC_000002.12	+	235740963	235750488	363	annot_exons	hsa_circ_0005003	N_detection	0.0208094
novel_circ_002019	ncbi_116987	NC_000002.12	+	235930765	235968623	321	annot_exons	hsa_circ_0003272	N_detection	0.00461453
novel_circ_002025	ncbi_8864	NC_000002.12	-	238275743	238277955	467	annot_exons	hsa_circ_0003854	-2.1217	0.0304071
novel_circ_002065	ncbi_56852	NC_000003.12	-	8935871	8941804	623	annot_exons	hsa_circ_001517	-2.26333	0.00388049
novel_circ_002129	ncbi_339862	NC_000003.12	+	18027397	18064062	36666	exon_intron	novel	T_detection	0.00472123
novel_circ_002275	ncbi_10425	NC_000003.12	+	48973699	48980496	556	annot_exons	hsa_circ_0065518	2.89623	0.0390808
novel_circ_002278	ncbi_7375	NC_000003.12	-	49305715	49311654	433	annot_exons	hsa_circ_0004581	2.22419	0.0297521
novel_circ_002326	ncbi_26060	NC_000003.12	+	57242856	57248351	448	annot_exons	hsa_circ_001297	-2.09206	0.048416
novel_circ_002327	ncbi_378	NC_000003.12	-	57583898	57584464	191	annot_exons	hsa_circ_0005129	-2.15169	0.0150778
novel_circ_002329	ncbi_7871	NC_000003.12	+	57907884	57917077	1044	annot_exons	novel	N_detection	0.0372631
novel_circ_002371	ncbi_27086	NC_000003.12	-	71041328	71053773	587	annot_exons	hsa_circ_0008234	1.83516	0.0117243
novel_circ_002390	ncbi_2042	NC_000003.12	+	89340916	89342090	492	annot_exons	hsa_circ_0066598	N_detection	0.0395169
novel_circ_002428	ncbi_25945	NC_000003.12	+	111112030	111147484	5056	annot_exons	novel	N_detection	0.0411961
novel_circ_002439	ncbi_91653	NC_000003.12	+	113249722	113250833	457	annot_exons	hsa_circ_0007897	N_detection	0.0142535
novel_circ_002469	ncbi_2804	NC_000003.12	-	121714861	121730973	2225	annot_exons	hsa_circ_0066965	2.28868	0.0196862
novel_circ_002483	ncbi_111	NC_000003.12	-	123325322	123332675	682	annot_exons	novel	N_detection	0.0366519
novel_circ_002498	ncbi_114885	NC_000003.12	-	125576189	125580040	433	annot_exons	novel	N_detection	0.0029887
novel_circ_002544	ncbi_6259	NC_000003.12	-	134158121	134195182	1077	annot_exons	hsa_circ_0003113	1.49596	0.00289506
novel_circ_002698	ncbi_22871	NC_000003.12	+	173604279	173605593	873	annot_exons	novel	N_detection	0.0205224
novel_circ_002699	ncbi_254827	NC_000003.12	+	174523413	174553757	3789	exon_intron	novel	-2.48314	0.0101278
novel_circ_002730	ncbi_54800	NC_000003.12	+	183650296	183654089	1104	annot_exons	novel	N_detection	0.024455
novel_circ_002794	ncbi_1739	NC_000003.12	-	197090912	197119530	496	annot_exons	hsa_circ_0008583	2.98391	0.0159247
novel_circ_002857	ncbi_26234	NC_000004.12	-	15625252	15644708	1766	annot_exons	hsa_circ_0069227	-2.32039	0.0282637
novel_circ_002877	ncbi_23231	NC_000004.12	-	25847294	25847864	571	one_exon	novel	-1.97481	0.0258408
novel_circ_002902	ncbi_23216	NC_000004.12	+	38054199	38103157	1307	annot_exons	hsa_circ_0007820	1.62839	0.0180402
novel_circ_002908	ncbi_5981	NC_000004.12	-	39300021	39303151	698	annot_exons	hsa_circ_0008596	-2.07205	0.0241215
novel_circ_002913	ncbi_23244	NC_000004.12	-	39841948	39849652	571	annot_exons	novel	2.41201	0.0140371
novel_circ_002981	ncbi_92597	NC_000004.12	+	70950700	70959040	279	annot_exons	novel	N_detection	7.40219e-05
novel_circ_002990	ncbi_26057	NC_000004.12	-	73090667	73092300	1634	one_exon	hsa_circ_0007883	1.51792	0.0477387
novel_circ_003038	ncbi_5602	NC_000004.12	-	86354530	86384236	2061	exon_intron	novel	-2.39024	0.0381232
novel_circ_003060	ncbi_57563	NC_000004.12	-	87195324	87195690	367	one_exon	hsa_circ_0002538	-1.44056	0.0115846
novel_circ_003064	ncbi_5311	NC_000004.12	+	88036220	88052158	1134	annot_exons	hsa_circ_0070400	-2.63372	0.045066
novel_circ_003076	ncbi_401145	NC_000004.12	+	90308244	90313047	1873	annot_exons	novel	3.30629	0.000388675
novel_circ_003098	ncbi_64116	NC_000004.12	-	102304317	102315739	530	annot_exons	novel	N_detection	0.034687
novel_circ_003117	ncbi_27068	NC_000004.12	-	105446383	105456745	284	annot_exons	hsa_circ_0007477	-2.82526	0.01871
novel_circ_003151	ncbi_11107	NC_000004.12	-	120754553	120811449	791	annot_exons	hsa_circ_0005654	N_detection	0.00417878
novel_circ_003190	ncbi_1998	NC_000004.12	-	139116649	139139497	770	annot_exons	hsa_circ_0007710	-1.63773	0.0334358
novel_circ_003191	ncbi_1998	NC_000004.12	-	139125164	139139497	489	annot_exons	hsa_circ_001518	-2.15189	0.0207211
novel_circ_003193	ncbi_1998	NC_000004.12	-	139137630	139139497	323	annot_exons	hsa_circ_0007466	-4.19079	0.00292134
novel_circ_003245	ncbi_79658	NC_000004.12	+	147939825	147966839	488	annot_exons	hsa_circ_0007265	-2.34167	0.0287346
novel_circ_003250	ncbi_4306	NC_000004.12	-	148152469	148154901	496	annot_exons	novel	-4.83271	0.00900065
novel_circ_003278	ncbi_54798	NC_000004.12	-	154269900	154315987	1557	annot_exons	novel	N_detection	0.0202244
novel_circ_003289	ncbi_7092	NC_000004.12	+	166039339	166078030	1284	annot_exons	novel	N_detection	0.0134918
novel_circ_003338	ncbi_83891	NC_000004.12	+	185320733	185346650	957	annot_exons	novel	N_detection	0.0250352
novel_circ_003350	ncbi_54888	NC_000005.10	-	6604138	6605408	356	annot_exons	hsa_circ_000403	2.62943	0.0113354
novel_circ_003404	ncbi_65250	NC_000005.10	-	37238857	37239869	261	annot_exons	novel	N_detection	0.0356362
novel_circ_003415	ncbi_3977	NC_000005.10	-	38523419	38530666	580	annot_exons	hsa_circ_0072309	-3.27136	0.0419589
novel_circ_003420	ncbi_253260	NC_000005.10	-	39002535	39021136	318	annot_exons	hsa_circ_000726	N_detection	0.00793425
novel_circ_003427	ncbi_84674	NC_000005.10	+	40852174	40854096	1923	one_exon	hsa_circ_0005895	-2.34847	0.0443441
novel_circ_003433	ncbi_2690	NC_000005.10	+	42687515	42700002	1857	exon_intron	novel	N_detection	0.0366519
novel_circ_003446	ncbi_23530	NC_000005.10	+	43675511	43704400	623	annot_exons	hsa_circ_0005585	-1.82658	0.0111476
novel_circ_003476	ncbi_3572	NC_000005.10	-	55960402	55968396	603	annot_exons	hsa_circ_0007304	N_detection	0.049556
novel_circ_003482	ncbi_65056	NC_000005.10	+	57246300	57249576	494	annot_exons	hsa_circ_0002775	N_detection	0.0269777
novel_circ_003502	ncbi_11174	NC_000005.10	-	65224320	65226219	339	annot_exons	hsa_circ_0072672	N_detection	0.00461453
novel_circ_003503	ncbi_11174	NC_000005.10	-	65451475	65452918	442	annot_exons	hsa_circ_0008674	-2.65288	0.0478108
novel_circ_003514	ncbi_891	NC_000005.10	+	69174877	69175537	378	annot_exons	hsa_circ_000024*	1.36102	0.0409236
novel_circ_003565	ncbi_23635	NC_000005.10	-	81615473	81710768	1571	annot_exons	novel	N_detection	0.0356362
novel_circ_003571	ncbi_153396	NC_000005.10	-	88220563	88245792	552	annot_exons	hsa_circ_0005476	-2.3073	0.0208435
novel_circ_003585	ncbi_22836	NC_000005.10	+	95748333	95783963	1208	annot_exons	hsa_circ_0073441	-3.36073	0.0473428
novel_circ_003587	ncbi_22836	NC_000005.10	+	95755396	95763620	479	annot_exons	hsa_circ_0007444	-1.30161	0.0228307
novel_circ_003599	ncbi_1105	NC_000005.10	-	98868495	98872555	941	annot_exons	hsa_circ_0073486	-4.047	0.00021819
novel_circ_003602	ncbi_5066	NC_000005.10	+	103003033	103009866	718	annot_exons	hsa_circ_0073497	-2.01678	0.0414793
novel_circ_003608	ncbi_2241	NC_000005.10	+	108768093	108798389	505	annot_exons	novel	-2.97133	0.020509
novel_circ_003611	ncbi_2241	NC_000005.10	+	108867767	108959347	1737	annot_exons	hsa_circ_0073525	-2.78616	0.038371
novel_circ_003638	ncbi_64848	NC_000005.10	+	113553767	113563492	478	annot_exons	novel	-3.33514	0.0352185
novel_circ_003735	ncbi_404734	NC_000005.10	+	140438461	140445975	687	annot_exons	hsa_circ_0007862	2.52765	0.0425189
novel_circ_003758	ncbi_2908	NC_000005.10	-	143295460	143314168	842	annot_exons	hsa_circ_0002739	N_detection	0.0494507
novel_circ_003800	ncbi_1879	NC_000005.10	-	158777413	158840110	1558	annot_exons	hsa_circ_0074818	N_detection	0.01861
novel_circ_003885	ncbi_6310	NC_000006.12	-	16326394	16328470	2077	one_exon	hsa_circ_0007132	-3.48851	0.0269882
novel_circ_003899	ncbi_221656	NC_000006.12	+	18159883	18166378	430	annot_exons	hsa_circ_002038	1.32153	0.0445806
novel_circ_003963	ncbi_23304	NC_000006.12	+	42632552	42637194	647	annot_exons	hsa_circ_0076373	-3.08877	0.00692112
novel_circ_003976	ncbi_57510	NC_000006.12	-	43533907	43551453	871	annot_exons	hsa_circ_0076558	2.37571	0.0041789
novel_circ_003999	ncbi_27242	NC_000006.12	-	47283938	47286595	1147	annot_exons	hsa_circ_001713	2.14211	0.0208948
novel_circ_004028	ncbi_81578	NC_000006.12	-	56179578	56182656	678	annot_exons	novel	N_detection	0.0356554
novel_circ_004038	ncbi_26036	NC_000006.12	+	57133042	57148693	2184	annot_exons	novel	-2.99326	0.0412517
novel_circ_004041	ncbi_26036	NC_000006.12	+	57152221	57161152	387	annot_exons	hsa_circ_0002638	1.6693	0.0413978
novel_circ_004059	ncbi_57579	NC_000006.12	+	70475410	70502791	950	annot_exons	hsa_circ_0076961	-1.63088	0.0185733
novel_circ_004082	ncbi_26054	NC_000006.12	+	75702645	75703072	428	one_exon	hsa_circ_000436	-1.8436	0.019353
novel_circ_004085	ncbi_4646	NC_000006.12	+	75822782	75832947	380	annot_exons	novel	3.03434	0.0164393
novel_circ_004094	ncbi_105377871	NC_000006.12	-	81491491	81513829	372	annot_exons	novel	N_detection	0.0408622
novel_circ_004107	ncbi_4199	NC_000006.12	-	83398367	83407901	284	annot_exons	hsa_circ_0003267	-2.87735	0.0497658
novel_circ_004119	ncbi_23036	NC_000006.12	+	87215903	87218731	370	annot_exons	hsa_circ_0004058	-2.10325	0.0365368
novel_circ_004130	ncbi_10957	NC_000006.12	+	89083753	89084643	891	one_exon	novel	-4.23484	0.0351835
novel_circ_004144	ncbi_253714	NC_000006.12	-	97267872	97273062	665	annot_exons	hsa_circ_0077409	T_detection	0.0189344
novel_circ_004161	ncbi_9474	NC_000006.12	-	106248150	106308491	465	annot_exons	novel	N_detection	0.0269777
novel_circ_004162	ncbi_9474	NC_000006.12	-	106279661	106308491	370	annot_exons	hsa_circ_0077536	N_detection	0.0364494
novel_circ_004166	ncbi_55084	NC_000006.12	+	107503657	107506427	1587	annot_exons	hsa_circ_000737	-3.07151	0.00638418
novel_circ_004212	ncbi_387119	NC_000006.12	-	118511298	118566316	2256	annot_exons	hsa_circ_0077736	-1.85632	0.0102383
novel_circ_004281	ncbi_7402	NC_000006.12	+	144487548	144511123	1122	annot_exons	hsa_circ_0004327	N_detection	0.0365144
novel_circ_004286	ncbi_7402	NC_000006.12	+	144537582	144539443	286	annot_exons	hsa_circ_001776	N_detection	0.0419294
novel_circ_004331	ncbi_23345	NC_000006.12	-	152329730	152331890	2161	one_exon	hsa_circ_0078328	-3.58139	0.0349433
novel_circ_004368	ncbi_3482	NC_000006.12	+	160032551	160043288	739	annot_exons	novel	N_detection	0.0149526
novel_circ_004370	ncbi_6581	NC_000006.12	+	160397979	160410846	546	annot_exons	hsa_circ_0078607	N_detection	0.0016168
novel_circ_004430	ncbi_113263	NC_000007.14	+	8055433	8071131	481	annot_exons	novel	N_detection	0.0274414
novel_circ_004441	ncbi_1607	NC_000007.14	-	14574212	14673027	738	annot_exons	novel	N_detection	0.0162341
novel_circ_004472	ncbi_84668	NC_000007.14	-	22976210	22984045	575	annot_exons	hsa_circ_0001971	N_detection	0.0163504
novel_circ_004482	ncbi_51678	NC_000007.14	+	24623663	24650712	805	annot_exons	novel	N_detection	0.0248019
novel_circ_004498	ncbi_8887	NC_000007.14	+	27785163	27800090	1152	annot_exons	novel	2.9817	0.036671
novel_circ_004507	ncbi_2617	NC_000007.14	+	30621393	30622462	254	annot_exons	hsa_circ_0009000	-2.38442	0.0480881
novel_circ_004562	ncbi_8460	NC_000007.14	+	66240325	66241270	946	one_exon	hsa_circ_0007672	-2.06273	0.0331302
novel_circ_004586	ncbi_7461	NC_000007.14	+	74356410	74357477	412	annot_exons	hsa_circ_0002755	N_detection	0.00510931
novel_circ_004592	ncbi_57639	NC_000007.14	+	77274482	77280653	650	annot_exons	novel	N_detection	0.0495221
novel_circ_004608	ncbi_2770	NC_000007.14	+	80199225	80212869	571	annot_exons	hsa_circ_0004331	N_detection	0.00448928
novel_circ_004645	ncbi_54467	NC_000007.14	+	92294889	92319512	759	annot_exons	hsa_circ_001193	1.301	0.010607
novel_circ_004702	ncbi_222235	NC_000007.14	+	102848660	102849400	741	antisense	novel	N_detection	0.0142535
novel_circ_004755	ncbi_79974	NC_000007.14	+	121266227	121267302	411	annot_exons	hsa_circ_0002993	N_detection	0.0208565
novel_circ_004772	ncbi_51530	NC_000007.14	-	130040951	130049144	2366	annot_exons	novel	-2.24442	0.0420476
novel_circ_004785	ncbi_4289	NC_000007.14	+	131437785	131445903	565	annot_exons	hsa_circ_0003588	N_detection	0.0144142
novel_circ_004790	ncbi_800	NC_000007.14	+	134947719	134950517	195	exon_intron	novel	N_detection	0.0495221
novel_circ_004800	ncbi_8805	NC_000007.14	+	138504290	138538803	779	annot_exons	hsa_circ_0082574	4.53115	0.0283713
novel_circ_004868	ncbi_9690	NC_000007.14	+	157201721	157231327	1150	annot_exons	hsa_circ_001833	2.75606	0.0137276
novel_circ_004874	ncbi_57488	NC_000007.14	-	158759486	158764853	495	annot_exons	hsa_circ_002142	-2.24907	0.0184642
novel_circ_004884	ncbi_7991	NC_000008.11	+	15650697	15673836	490	annot_exons	hsa_circ_0006410	2.46196	0.0282434
novel_circ_004886	ncbi_286097	NC_000008.11	+	17098458	17120401	4442	annot_exons	novel	-3.08258	0.0236976
novel_circ_004893	ncbi_5108	NC_000008.11	+	17989859	17993619	417	annot_exons	hsa_circ_0002887	-3.52242	0.0105246
novel_circ_004895	ncbi_5108	NC_000008.11	+	18011237	18011827	291	annot_exons	hsa_circ_0083465	-1.31205	0.0476159
novel_circ_004897	ncbi_23362	NC_000008.11	-	18799295	18804898	448	annot_exons	hsa_circ_0004458	2.6681	0.0205067
novel_circ_004912	ncbi_665	NC_000008.11	+	26391243	26408376	511	annot_exons	hsa_circ_0002131	-3.27657	0.0443608
novel_circ_004928	ncbi_5516	NC_000008.11	-	30786211	30799755	852	annot_exons	hsa_circ_0005060	-3.67132	0.0020835
novel_circ_004934	ncbi_84750	NC_000008.11	-	33372644	33389798	997	annot_exons	novel	N_detection	0.044965
novel_circ_004957	ncbi_6867	NC_000008.11	+	38788704	38827375	1730	annot_exons	hsa_circ_0084012	N_detection	0.00669918
novel_circ_004971	ncbi_7994	NC_000008.11	-	42048378	42049707	1057	annot_exons	hsa_circ_0002754	2.52307	0.0253827
novel_circ_004975	ncbi_7419	NC_000008.11	+	42398712	42403461	585	annot_exons	hsa_circ_0084119	-2.36913	0.0274699
novel_circ_004999	ncbi_23514	NC_000008.11	+	47279862	47294030	542	annot_exons	hsa_circ_0084188	1.3616	0.0266132
novel_circ_005067	ncbi_80243	NC_000008.11	+	68022036	68038292	503	annot_exons	novel	-3.61134	0.0109477
novel_circ_005158	ncbi_6788	NC_000008.11	-	98706467	98707311	333	annot_exons	hsa_circ_0004592	-1.33976	0.0120762
novel_circ_005184	ncbi_157567	NC_000008.11	-	100527845	100529860	497	annot_exons	hsa_circ_0085129	-2.87965	0.00470359
novel_circ_005191	ncbi_169166	NC_000008.11	-	100617620	100636011	957	annot_exons	novel	T_detection	0.00201858
novel_circ_005230	ncbi_90390	NC_000008.11	+	117528651	117530827	264	annot_exons	hsa_circ_0004116	-4.97266	0.00331151
novel_circ_005249	ncbi_93594	NC_000008.11	+	123077111	123142456	2758	annot_exons	novel	T_detection	0.0200523
novel_circ_005270	ncbi_5820	NC_000008.11	+	127989162	128010444	21283	exon_intron	novel	T_detection	0.00133928
novel_circ_005278	ncbi_23167	NC_000008.11	+	131940499	131946633	425	annot_exons	novel	1.99098	0.0283721
novel_circ_005281	ncbi_51105	NC_000008.11	+	132836540	132844318	1005	annot_exons	hsa_circ_0085644	-1.85862	0.0368598
novel_circ_005304	ncbi_5747	NC_000008.11	-	140830472	140879637	453	annot_exons	novel	T_detection	0.0496802
novel_circ_005334	ncbi_169792	NC_000009.12	-	4286038	4286523	486	one_exon	hsa_circ_0002874	-2.6406	0.0429078
novel_circ_005379	ncbi_55667	NC_000009.12	+	19276158	19305527	1704	annot_exons	novel	3.89623	0.0235079
novel_circ_005403	ncbi_54914	NC_000009.12	+	20907150	20933132	811	exon_intron	hsa_circ_0006641	N_detection	0.0029887
novel_circ_005472	ncbi_158471	NC_000009.12	-	76846515	76854208	472	annot_exons	novel	N_detection	0.0157088
novel_circ_005576	ncbi_5887	NC_000009.12	+	107300141	107325004	1050	annot_exons	hsa_circ_0007271	1.776	0.0207982
novel_circ_005579	ncbi_23731	NC_000009.12	-	109050283	109057322	401	annot_exons	hsa_circ_0087906	3.77423	0.0398363
novel_circ_005599	ncbi_1902	NC_000009.12	-	110972073	111011690	497	annot_exons	hsa_circ_0087961	N_detection	0.044965
novel_circ_005607	ncbi_158399	NC_000009.12	+	111527268	111534353	849	annot_exons	novel	N_detection	0.0289984
novel_circ_005617	ncbi_64420	NC_000009.12	-	112142320	112157613	603	annot_exons	hsa_circ_0088058	T_detection	0.0191478
novel_circ_005648	ncbi_92399	NC_000009.12	+	122285169	122286166	998	exon_intron	hsa_circ_0008000	N_detection	0.0146273
novel_circ_005687	ncbi_89853	NC_000009.12	+	126340508	126395697	746	annot_exons	hsa_circ_0008240	2.12187	0.00420616
novel_circ_005736	ncbi_10771	NC_000010.11	+	179994	221356	552	annot_exons	hsa_circ_0008225	3.5073	0.0464194
novel_circ_005737	ncbi_10771	NC_000010.11	+	179994	249088	1800	annot_exons	novel	5.04416	0.0337307
novel_circ_005772	ncbi_2665	NC_000010.11	-	5794885	5800705	343	annot_exons	hsa_circ_0002665	1.14706	0.0317208
novel_circ_005775	ncbi_57713	NC_000010.11	-	7243558	7285954	764	annot_exons	hsa_circ_0017636	-2.36118	0.0199973
novel_circ_005804	ncbi_55526	NC_000010.11	+	12081472	12120267	2504	annot_exons	hsa_circ_0007813	1.12239	0.0414696
novel_circ_005823	ncbi_8516	NC_000010.11	-	15572211	15592304	590	annot_exons	novel	-3.89213	0.043531
novel_circ_005825	ncbi_80013	NC_000010.11	-	15816835	15847943	906	annot_exons	hsa_circ_001349	2.61312	0.0384961
novel_circ_005845	ncbi_783	NC_000010.11	+	18527588	18536196	358	annot_exons	novel	N_detection	0.0395169
novel_circ_005881	ncbi_51322	NC_000010.11	+	28583399	28590832	336	annot_exons	hsa_circ_0018054	4.61996	0.0331529
novel_circ_005895	ncbi_6935	NC_000010.11	+	31373018	31461237	741	annot_exons	hsa_circ_000782	-2.51687	0.031391
novel_circ_005898	ncbi_94134	NC_000010.11	-	31908172	31910563	794	annot_exons	hsa_circ_000783	1.64403	0.0437855
novel_circ_005910	ncbi_56288	NC_000010.11	-	34269657	34341816	1324	annot_exons	hsa_circ_0018169	T_detection	0.0167815
novel_circ_005915	ncbi_56288	NC_000010.11	-	34337275	34384254	1679	annot_exons	novel	N_detection	0.00461453
novel_circ_005917	ncbi_56288	NC_000010.11	-	34359147	34384254	1177	annot_exons	hsa_circ_0005486	3.25843	0.00333954
novel_circ_005930	ncbi_55454	NC_000010.11	+	43154897	43176032	1803	annot_exons	novel	-1.74844	0.038314
novel_circ_005942	ncbi_100652748	NC_000010.11	+	49952126	49973142	480	annot_exons	novel	N_detection	0.0269777
novel_circ_005959	ncbi_26091	NC_000010.11	-	67954595	68014186	1956	annot_exons	hsa_circ_0018478	-2.72931	0.0022586
novel_circ_005961	ncbi_26091	NC_000010.11	-	67966683	67992682	1360	annot_exons	hsa_circ_0003308	N_detection	0.00281658
novel_circ_005980	ncbi_8034	NC_000010.11	-	68487144	68506718	619	annot_exons	hsa_circ_0007778	N_detection	0.0110562
novel_circ_005995	ncbi_6832	NC_000010.11	+	69198372	69203043	753	annot_exons	hsa_circ_0018611	-2.56904	0.0186398
novel_circ_006024	ncbi_23522	NC_000010.11	+	74969660	74989112	1899	annot_exons	novel	-2.81491	0.0228047
novel_circ_006042	ncbi_54462	NC_000010.11	+	84438512	84477664	2110	annot_exons	hsa_circ_0018998	-2.6594	0.0149026
novel_circ_006078	ncbi_26509	NC_000010.11	-	93381219	93389154	420	annot_exons	hsa_circ_0005898	-1.43673	0.0440872
novel_circ_006095	ncbi_10580	NC_000010.11	-	95351209	95384285	1022	annot_exons	novel	N_detection	0.0372631
novel_circ_006107	ncbi_84458	NC_000010.11	+	96858292	96907747	49119	exon_intron	hsa_circ_0006198	2.73996	0.0070495
novel_circ_006108	ncbi_84458	NC_000010.11	+	96944113	96952196	515	annot_exons	hsa_circ_0008102	1.23129	0.0164153
novel_circ_006133	ncbi_10724	NC_000010.11	-	101798842	101810314	1460	annot_exons	novel	N_detection	0.00187272
novel_circ_006140	ncbi_100528007	NC_000010.11	+	102872448	102874661	358	annot_exons	hsa_circ_0019773	N_detection	0.0294819
novel_circ_006296	ncbi_81846	NC_000011.10	-	9989497	10002689	776	annot_exons	novel	-1.39447	0.000876203
novel_circ_006310	ncbi_84188	NC_000011.10	+	13704158	13704346	189	intronic	novel	N_detection	0.00461453
novel_circ_006332	ncbi_11234	NC_000011.10	-	18291442	18292976	656	annot_exons	hsa_circ_000532	-1.28507	0.00723415
novel_circ_006350	ncbi_55346	NC_000011.10	+	33043750	33059095	930	annot_exons	novel	N_detection	0.00461453
novel_circ_006351	ncbi_10114	NC_000011.10	+	33286413	33287511	1099	one_exon	hsa_circ_000016	-1.43827	0.015143
novel_circ_006352	ncbi_10114	NC_000011.10	+	33286413	33306009	19597	exon_intron	novel	N_detection	0.0202244
novel_circ_006382	ncbi_10658	NC_000011.10	-	47484389	47489024	455	annot_exons	hsa_circ_0022007	N_detection	0.00510931
novel_circ_006388	ncbi_710	NC_000011.10	+	57611858	57614615	367	annot_exons	novel	N_detection	0.0274414
novel_circ_006470	ncbi_54961	NC_000011.10	+	67312173	67312336	164	one_exon	novel	T_detection	0.0348293
novel_circ_006484	ncbi_55291	NC_000011.10	+	68544838	68558679	749	annot_exons	novel	T_detection	0.0167815
novel_circ_006522	ncbi_254225	NC_000011.10	+	74810184	74817714	266	annot_exons	hsa_circ_0003206	-2.54932	0.0271247
novel_circ_006551	ncbi_51585	NC_000011.10	+	83161327	83184908	4883	annot_exons	novel	2.85688	0.0189003
novel_circ_006569	ncbi_8301	NC_000011.10	-	86000643	86031611	1024	annot_exons	hsa_circ_0023928	N_detection	0.034687
novel_circ_006595	ncbi_154810	NC_000011.10	+	94821530	94831541	527	annot_exons	hsa_circ_0008648	-2.75758	0.0082087
novel_circ_006600	ncbi_84441	NC_000011.10	-	96091892	96093517	1626	one_exon	hsa_circ_0024085	1.46747	0.00733476
novel_circ_006606	ncbi_329	NC_000011.10	+	102362896	102368548	371	annot_exons	hsa_circ_0004103	N_detection	0.0157088
novel_circ_006608	ncbi_79659	NC_000011.10	+	103115177	103121496	1001	annot_exons	novel	N_detection	0.00068349
novel_circ_006613	ncbi_79659	NC_000011.10	+	103303093	103316620	630	annot_exons	hsa_circ_0006864	N_detection	0.00370557
novel_circ_006624	ncbi_8065	NC_000011.10	+	108094391	108095691	462	annot_exons	hsa_circ_0005580	-1.81942	0.0318334
novel_circ_006629	ncbi_472	NC_000011.10	+	108227595	108235834	567	annot_exons	hsa_circ_0003641	-2.88199	0.029974
novel_circ_006641	ncbi_79796	NC_000011.10	-	111844601	111857737	453	annot_exons	hsa_circ_0006244	2.89623	0.0390808
novel_circ_006701	ncbi_9743	NC_000011.10	-	129093621	129124894	807	annot_exons	hsa_circ_0002984	-1.61417	0.0338274
novel_circ_006703	ncbi_9743	NC_000011.10	-	129123446	129124894	720	annot_exons	hsa_circ_001019	1.24019	0.0104477
novel_circ_006722	ncbi_55846	NC_000012.12	+	2820086	2821792	542	annot_exons	hsa_circ_000562	-3.85458	0.00287428
novel_circ_006727	ncbi_9918	NC_000012.12	-	6510279	6510532	254	antisense	novel	T_detection	0.0016686
novel_circ_006747	ncbi_4040	NC_000012.12	-	12179810	12187119	898	annot_exons	hsa_circ_0008932	-1.82872	0.0221689
novel_circ_006748	ncbi_4040	NC_000012.12	-	12244262	12244655	394	one_exon	hsa_circ_000007	-1.22935	0.0179858
novel_circ_006750	ncbi_80824	NC_000012.12	-	12500519	12521463	896	annot_exons	hsa_circ_0025498	2.35383	0.0187321
novel_circ_006804	ncbi_51768	NC_000012.12	-	26996742	26999676	272	annot_exons	hsa_circ_0007683	N_detection	1.73445e-05
novel_circ_006817	ncbi_83857	NC_000012.12	-	29633147	29660885	376	annot_exons	hsa_circ_0025763	N_detection	0.0029887
novel_circ_006839	ncbi_10059	NC_000012.12	+	32713209	32722633	623	annot_exons	hsa_circ_0025853	-2.19388	0.0291792
novel_circ_006861	ncbi_81539	NC_000012.12	-	46229153	46243314	522	annot_exons	hsa_circ_001471	1.34679	0.0200727
novel_circ_006862	ncbi_81539	NC_000012.12	-	46229153	46254936	645	annot_exons	hsa_circ_000820	2.36529	0.00411127
novel_circ_006880	ncbi_113251	NC_000012.12	+	50427762	50437838	639	annot_exons	hsa_circ_0026227	-3.99214	0.0293532
novel_circ_006881	ncbi_113251	NC_000012.12	+	50427762	50454417	1121	annot_exons	hsa_circ_0026229	-2.14216	0.0292404
novel_circ_006884	ncbi_113251	NC_000012.12	+	50454314	50467120	2681	annot_exons	novel	N_detection	0.00564382
novel_circ_006897	ncbi_2065	NC_000012.12	+	56086531	56088868	688	annot_exons	hsa_circ_0026810	T_detection	0.000640693
novel_circ_006997	ncbi_117177	NC_000012.12	+	69800209	69801721	242	annot_exons	hsa_circ_000568	1.97623	0.0251354
novel_circ_007011	ncbi_23390	NC_000012.12	+	76821058	76822531	1474	exon_intron	novel	N_detection	0.00793425
novel_circ_007018	ncbi_4659	NC_000012.12	-	79817394	79822190	447	annot_exons	hsa_circ_0027668	N_detection	0.0208565
novel_circ_007028	ncbi_160335	NC_000012.12	+	82965024	82986046	699	annot_exons	hsa_circ_0027683	-2.73726	0.00545538
novel_circ_007071	ncbi_56899	NC_000012.12	-	99386262	99399811	13550	exon_intron	novel	N_detection	0.000452156
novel_circ_007077	ncbi_23074	NC_000012.12	-	100047530	100051221	657	annot_exons	novel	N_detection	0.034687
novel_circ_007088	ncbi_79158	NC_000012.12	-	101757212	101771157	2786	annot_exons	novel	N_detection	0.0372631
novel_circ_007129	ncbi_23603	NC_000012.12	-	108652272	108654410	366	annot_exons	hsa_circ_002167	-2.11789	0.0153388
novel_circ_007152	ncbi_51434	NC_000012.12	-	110382843	110396452	834	annot_exons	hsa_circ_0028190	N_detection	0.0118067
novel_circ_007243	ncbi_55206	NC_000012.12	-	123345258	123350441	550	annot_exons	hsa_circ_0002510	-3.30692	0.04626
novel_circ_007248	ncbi_79867	NC_000012.12	+	123688051	123707073	1220	annot_exons	novel	N_detection	0.0372631
novel_circ_007283	ncbi_7750	NC_000013.11	+	20064451	20083032	1122	annot_exons	hsa_circ_0029638	1.1302	0.0440475
novel_circ_007295	ncbi_221150	NC_000013.11	-	21167988	21168399	412	one_exon	hsa_circ_000158	3.80061	0.0109371
novel_circ_007300	ncbi_253832	NC_000013.11	-	21400373	21413772	345	annot_exons	novel	T_detection	0.0200523
novel_circ_007327	ncbi_84056	NC_000013.11	-	30280063	30283791	337	annot_exons	hsa_circ_0008651	N_detection	0.0356362
novel_circ_007332	ncbi_10443	NC_000013.11	-	32517857	32527532	438	annot_exons	hsa_circ_002029	-1.05128	0.026491
novel_circ_007340	ncbi_26960	NC_000013.11	+	35048563	35098405	1695	annot_exons	novel	N_detection	0.00793425
novel_circ_007346	ncbi_2308	NC_000013.11	-	40559509	40560860	1352	one_exon	hsa_circ_0030042	-3.93221	0.00159873
novel_circ_007360	ncbi_79612	NC_000013.11	+	41369090	41372830	402	annot_exons	novel	-2.35683	0.0183774
novel_circ_007367	ncbi_23078	NC_000013.11	-	41865736	41891587	942	annot_exons	novel	N_detection	7.40219e-05
novel_circ_007368	ncbi_23078	NC_000013.11	-	41865736	41912168	1184	annot_exons	hsa_circ_0030118	-3.05719	0.0467903
novel_circ_007380	ncbi_83548	NC_000013.11	+	45516143	45525051	421	annot_exons	hsa_circ_0008937	-3.69114	0.00955997
novel_circ_007389	ncbi_22862	NC_000013.11	+	49167244	49175541	553	annot_exons	hsa_circ_0004024	-1.63696	0.0177792
novel_circ_007452	ncbi_10257	NC_000013.11	-	95115922	95170628	992	annot_exons	novel	N_detection	0.00572137
novel_circ_007484	ncbi_8428	NC_000013.11	-	98474821	98519473	555	annot_exons	hsa_circ_0005148	N_detection	0.0366519
novel_circ_007491	ncbi_9375	NC_000013.11	+	99539446	99543995	434	annot_exons	novel	N_detection	0.00461453
novel_circ_007538	ncbi_10419	NC_000014.9	-	22926133	22927660	462	annot_exons	hsa_circ_0002928	-1.18333	0.0400388
novel_circ_007551	ncbi_25831	NC_000014.9	-	31113104	31133675	2572	annot_exons	hsa_circ_0031460	-3.66523	0.00858898
novel_circ_007582	ncbi_11177	NC_000014.9	-	34826013	34862322	423	annot_exons	hsa_circ_0031641	N_detection	0.0494507
novel_circ_007617	ncbi_57697	NC_000014.9	+	45175071	45176976	1906	one_exon	novel	3.10803	0.0112988
novel_circ_007650	ncbi_23034	NC_000014.9	+	54702062	54702580	519	one_exon	hsa_circ_0004846	-3.32508	0.0222263
novel_circ_007658	ncbi_57161	NC_000014.9	+	56279676	56290456	489	annot_exons	hsa_circ_001877	N_detection	0.0372631
novel_circ_007660	ncbi_10640	NC_000014.9	-	57229734	57247712	1269	annot_exons	hsa_circ_0032047	1.30211	0.00963124
novel_circ_007725	ncbi_22990	NC_000014.9	+	70988567	71009724	409	annot_exons	hsa_circ_0032407	N_detection	0.0408622
novel_circ_007728	ncbi_22990	NC_000014.9	+	71026117	71036157	684	annot_exons	hsa_circ_0007996	-2.50894	0.032232
novel_circ_007731	ncbi_26037	NC_000014.9	+	71400794	71418196	259	annot_exons	hsa_circ_0002722	2.62943	0.0113354
novel_circ_007746	ncbi_57862	NC_000014.9	+	73931503	73932112	610	one_exon	hsa_circ_0006218	N_detection	0.0195714
novel_circ_007757	ncbi_2353	NC_000014.9	-	75281001	75281312	312	antisense	novel	-2.73726	0.00545538
novel_circ_007794	ncbi_1112	NC_000014.9	-	89161701	89180806	1375	annot_exons	novel	N_detection	0.00387881
novel_circ_007804	ncbi_9252	NC_000014.9	-	90943078	91001159	515	annot_exons	hsa_circ_0032940	-2.47853	0.0241128
novel_circ_007871	ncbi_104472715	NC_000015.10	+	24998326	25000606	632	exon_intron	novel	N_detection	0.0162341
novel_circ_007885	ncbi_9716	NC_000015.10	-	34927035	34938813	477	annot_exons	novel	N_detection	7.40219e-05
novel_circ_007913	ncbi_57519	NC_000015.10	+	42634856	42638812	325	annot_exons	novel	N_detection	0.00187272
novel_circ_007925	ncbi_80021	NC_000015.10	+	43135512	43160794	1762	annot_exons	novel	T_detection	0.0167815
novel_circ_007994	ncbi_4734	NC_000015.10	-	55915284	55916911	1628	one_exon	novel	-3.07237	0.0159876
novel_circ_008019	ncbi_54778	NC_000015.10	+	59030804	59067083	1705	annot_exons	hsa_circ_0035473	2.18082	0.00673773
novel_circ_008028	ncbi_54832	NC_000015.10	-	62007308	62013992	606	annot_exons	hsa_circ_001567	-1.79715	0.0180741
novel_circ_008037	ncbi_9960	NC_000015.10	+	63553715	63563008	477	annot_exons	hsa_circ_0008153	2.025	0.024972
novel_circ_008119	ncbi_4649	NC_000015.10	-	71888004	71916492	2909	annot_exons	novel	-3.29799	0.0491829
novel_circ_008125	ncbi_4649	NC_000015.10	-	72007826	72027793	445	annot_exons	hsa_circ_0007266	-1.34307	0.0217955
novel_circ_008139	ncbi_9377	NC_000015.10	-	74923648	74929232	362	annot_exons	hsa_circ_0006810	N_detection	0.00669918
novel_circ_008172	ncbi_23184	NC_000015.10	-	80978766	80982182	945	annot_exons	hsa_circ_0002255	1.60046	0.0271884
novel_circ_008185	ncbi_5151	NC_000015.10	+	85067014	85083644	392	annot_exons	novel	-3.19399	0.00752882
novel_circ_008194	ncbi_11214	NC_000015.10	+	85664563	85669830	302	annot_exons	hsa_circ_0036649	N_detection	0.0366519
novel_circ_008217	ncbi_1106	NC_000015.10	+	92924321	92956649	2096	annot_exons	hsa_circ_0036963	2.24742	0.018954
novel_circ_008268	ncbi_80063	NC_000016.10	+	10430611	10431455	845	one_exon	hsa_circ_0037807	-3.28286	0.0339284
novel_circ_008279	ncbi_29066	NC_000016.10	-	11774236	11782388	1501	annot_exons	hsa_circ_0005394	-3.37646	0.0446273
novel_circ_008285	ncbi_23049	NC_000016.10	-	18815175	18819654	880	annot_exons	hsa_circ_0038241	N_detection	0.0123752
novel_circ_008287	ncbi_23049	NC_000016.10	-	18834892	18845651	2418	annot_exons	hsa_circ_0038258	T_detection	1.82474e-05
novel_circ_008302	ncbi_57478	NC_000016.10	-	23102319	23108183	685	annot_exons	hsa_circ_0008498	3.56419	0.00229829
novel_circ_008340	ncbi_5257	NC_000016.10	+	47497399	47515601	518	annot_exons	hsa_circ_001984	-1.59506	0.0158712
novel_circ_008396	ncbi_10664	NC_000016.10	+	67610824	67612121	961	annot_exons	hsa_circ_0002122	-3.22862	0.043994
novel_circ_008456	ncbi_84937	NC_000016.10	+	75077912	75084637	6726	exon_intron	novel	N_detection	0.0183537
novel_circ_008491	ncbi_1398	NC_000017.11	-	1436620	1437155	536	one_exon	hsa_circ_0004445	1.9991	0.0463694
novel_circ_008503	ncbi_23140	NC_000017.11	-	4051971	4064829	1351	annot_exons	hsa_circ_0005856	N_detection	0.00370557
novel_circ_008505	ncbi_7326	NC_000017.11	-	4282798	4296809	396	annot_exons	hsa_circ_0008956	-2.19399	0.0397655
novel_circ_008516	ncbi_80169	NC_000017.11	-	8238031	8238629	450	annot_exons	hsa_circ_0008041	-2.57398	0.0217946
novel_circ_008534	ncbi_9487	NC_000017.11	+	16325800	16326905	1106	one_exon	novel	N_detection	0.0356362
novel_circ_008547	ncbi_11216	NC_000017.11	-	19931805	19947505	764	annot_exons	hsa_circ_0042413	N_detection	0.00793425
novel_circ_008573	ncbi_57532	NC_000017.11	-	29285992	29287716	1725	one_exon	novel	1.93465	0.0419457
novel_circ_008587	ncbi_4763	NC_000017.11	+	31155983	31182665	828	annot_exons	hsa_circ_0042881	3.15135	0.00846779
novel_circ_008622	ncbi_535	NC_000017.11	+	42498924	42501304	444	annot_exons	hsa_circ_0043837	-2.46253	0.0223101
novel_circ_008727	ncbi_83990	NC_000017.11	-	61776401	61780401	1040	annot_exons	hsa_circ_0006968	2.90628	0.0422682
novel_circ_008730	ncbi_83990	NC_000017.11	-	61776401	61801474	1916	annot_exons	novel	2.29595	0.0493009
novel_circ_008761	ncbi_57003	NC_000017.11	-	63764016	63764847	283	annot_exons	hsa_circ_0009168	N_detection	0.00564382
novel_circ_008762	ncbi_57003	NC_000017.11	-	63764016	63766194	566	annot_exons	hsa_circ_0006690	2.56707	0.0433824
novel_circ_008781	ncbi_9931	NC_000017.11	-	67166478	67167796	465	annot_exons	hsa_circ_0045409	4.06322	0.00832473
novel_circ_008832	ncbi_6904	NC_000017.11	+	82763965	82781721	536	annot_exons	hsa_circ_000634	1.50925	0.0154041
novel_circ_008841	ncbi_23347	NC_000018.10	+	2694527	2698041	469	annot_exons	novel	N_detection	0.00510931
novel_circ_008898	ncbi_11031	NC_000018.10	+	9775278	9815222	341	annot_exons	hsa_circ_0008821	N_detection	0.0113807
novel_circ_008903	ncbi_63895	NC_000018.10	-	10855353	10857211	425	annot_exons	hsa_circ_0046938	N_detection	0.0269777
novel_circ_008911	ncbi_55125	NC_000018.10	+	12999421	13040956	1940	annot_exons	novel	T_detection	0.0191478
novel_circ_008912	ncbi_55125	NC_000018.10	+	12999421	13042334	2071	annot_exons	hsa_circ_0046999	1.4639	0.00122887
novel_circ_008969	ncbi_114876	NC_000018.10	-	24196125	24239382	396	annot_exons	novel	N_detection	0.0080836
novel_circ_008996	ncbi_25800	NC_000018.10	-	36122052	36127016	1368	annot_exons	novel	2.91333	0.0423554
novel_circ_009025	ncbi_9063	NC_000018.10	-	46890580	46891054	475	one_exon	hsa_circ_0047596	N_detection	0.00370557
novel_circ_009054	ncbi_8932	NC_000018.10	-	54187714	54205157	1881	exon_intron	hsa_circ_0002825	N_detection	0.00669918
novel_circ_009062	ncbi_11201	NC_000018.10	+	54277703	54287411	792	annot_exons	hsa_circ_0003428	-1.4513	0.00104655
novel_circ_009070	ncbi_23335	NC_000018.10	+	56923922	56962529	638	annot_exons	novel	-2.24442	0.0420476
novel_circ_009148	ncbi_1785	NC_000019.10	+	10772479	10777216	453	annot_exons	hsa_circ_0002438	2.43454	0.0183735
novel_circ_009169	ncbi_4784	NC_000019.10	+	13025021	13025552	532	one_exon	hsa_circ_0005660	-5.19404	0.0192416
novel_circ_009187	ncbi_23770	NC_000019.10	-	18539371	18539720	259	annot_exons	hsa_circ_000271	-3.02919	0.0470474
novel_circ_009219	ncbi_10054	NC_000019.10	+	34431861	34438766	359	annot_exons	hsa_circ_0004956	-2.78502	0.000515528
novel_circ_009254	ncbi_2909	NC_000019.10	+	46918488	46922356	3869	one_exon	novel	-1.56488	0.0236866
novel_circ_009342	ncbi_51575	NC_000020.11	-	13782504	13783183	680	one_exon	novel	T_detection	0.0167815
novel_circ_009404	ncbi_23054	NC_000020.11	-	34714590	34715365	776	exon_intron	hsa_circ_0008213	N_detection	0.0440713
novel_circ_009493	ncbi_1434	NC_000020.11	+	49090742	49094963	645	annot_exons	hsa_circ_0060762	1.33644	0.00559735
novel_circ_009495	ncbi_6780	NC_000020.11	-	49135833	49166285	964	annot_exons	hsa_circ_0004648	-3.23798	0.0369723
novel_circ_009504	ncbi_387521	NC_000020.11	-	50127975	50130947	450	annot_exons	hsa_circ_0002168	T_detection	0.0200523
novel_circ_009545	ncbi_29761	NC_000021.9	+	15805121	15842540	2158	annot_exons	novel	T_detection	0.000513133
novel_circ_009566	ncbi_7074	NC_000021.9	-	31164962	31203012	603	annot_exons	hsa_circ_0061405	4.25294	0.0111086
novel_circ_009619	ncbi_1859	NC_000021.9	+	37420299	37421866	179	annot_exons	hsa_circ_001826	3.92759	0.0212735
novel_circ_009621	ncbi_1859	NC_000021.9	+	37420299	37472880	642	annot_exons	hsa_circ_0005955	1.59845	0.0198701
novel_circ_009632	ncbi_54014	NC_000021.9	-	39209995	39225197	989	annot_exons	novel	N_detection	0.0274414
novel_circ_009647	ncbi_54014	NC_000021.9	-	39269899	39274472	385	annot_exons	hsa_circ_0008466	T_detection	0.0167815
novel_circ_009678	ncbi_29799	NC_000022.11	-	21700976	21710908	677	annot_exons	hsa_circ_001507	3.02851	0.0112085
novel_circ_009765	ncbi_164684	NC_000022.11	+	42019311	42020096	344	annot_exons	hsa_circ_000352	N_detection	0.00950832
novel_circ_009774	ncbi_25814	NC_000022.11	+	45689712	45702847	531	annot_exons	hsa_circ_0004243	1.61473	0.0484381
novel_circ_009811	ncbi_4281	NC_000023.11	-	10567002	10567603	602	one_exon	hsa_circ_0002415	3.35419	0.00255769
novel_circ_009845	ncbi_1756	NC_000023.11	-	32287529	32310276	368	annot_exons	novel	N_detection	0.00992775
novel_circ_009851	ncbi_1756	NC_000023.11	-	32518008	32573846	690	annot_exons	novel	N_detection	0.00461453
novel_circ_009894	ncbi_340554	NC_000023.11	+	65075474	65113813	38167	exon_intron	hsa_circ_0002842	-1.94081	0.030058
novel_circ_009983	ncbi_6594	NC_000023.11	-	129480701	129516497	2181	annot_exons	novel	N_detection	0.000244564
novel_circ_009993	ncbi_286467	NC_000023.11	-	131743096	131794466	7082	exon_intron	novel	T_detection	0.0191478
novel_circ_009994	ncbi_286467	NC_000023.11	-	131749306	131794466	872	annot_exons	hsa_circ_001992	4.70568	0.0251981
novel_circ_009995	ncbi_101928578	NC_000023.11	+	132239620	132283032	43413	exon_intron	novel	-3.28555	0.02662
novel_circ_009999	ncbi_203522	NC_000023.11	+	135545423	135552146	885	annot_exons	novel	-2.35076	0.0496712
novel_circ_010004	ncbi_286410	NC_000023.11	-	139814878	139826823	399	annot_exons	hsa_circ_0002372	N_detection	0.00448928
novel_circ_010023	ncbi_7544	NC_000024.10	+	2961074	2961646	573	one_exon	hsa_circ_0007907	N_detection	0.0323489
novel_circ_010034	ncbi_7404	NC_000024.10	-	13335563	13336335	773	one_exon	novel	N_detection	0.00793425
