# Supplementary material for: Dysregulation and prometastatic function of glycosyltransferase C1GALT1 modulated by cHP1BP3/ miR-1-3p axis in bladder cancer
Source: J Exp Clin Cancer Res. 2022 Jul 21;41:228. doi: 10.1186/s13046-022-02438-7 (PMC9306173; doi:10.1186/s13046-022-02438-7)
Supplement: Supplementary file 5 — Additional file 5: Table S5. Proteins modified with T antigen identified in control and C1GALT1 silenced YTS-1 cells. [file 13046_2022_2438_MOESM5_ESM.xlsx]

## Sheet: Target glycoproteins of C1GALT1
Proteins	Sequence window	Probabilities	Intensity Cont-1	Intensity Cont-2	Intensity Cont-3	Intensity Doxy-1	Intensity Doxy-2	Intensity Doxy-3	Glycan component		ID1	ID2
sp|A6NFU8|PGPIL_HUMAN	______MKPRTLVELSKLGLGNETVVQLRTL	MKPRTLVELS(1)K	0	0	243770000	285790000	316560000	313160000	Hex(1)HexNAc(2)(ST)		A6NFU8	PGPIL
sp|O60307|MAST3_HUMAN	RSKRSRRRETQDRRKSLFKKISKQTSVLHTS	S(1)LFKKIS(1)K	47792000	0	0	0	0	34272000	Hex(1)HexNAc(2)(ST)		O60307	MAST3
sp|O60307|MAST3_HUMAN	RRETQDRRKSLFKKISKQTSVLHTSRSFSSG	S(1)LFKKIS(1)K	47792000	0	0	0	0	34272000	Hex(1)HexNAc(2)(ST)		O60307	MAST3
sp|P0DI83|NARR_HUMAN	PRVIVGTIRPRVIVGSARARPPPDGTPRPQL	VIVGS(1)ARAR	0	8581900	0	11003000	0	13152000	Hex(1)HexNAc(2)(ST)		P0DI83	NARR
sp|P11586|C1TC_HUMAN	LEDMRERLGKMVVASSKKGEPVSAEDLGVSG	LGKMVVAS(0.011)S(0.989)K	0	0	0	0	0	0	Hex(1)HexNAc(2)(ST)		P11586	C1TC
sp|P35232|PHB_HUMAN	FDCRSRPRNVPVITGSKDLQNVNITLRILFR	SRPRNVPVIT(0.03)GS(0.97)K	0	0	0	0	0	0	Hex(1)HexNAc(2)(ST)		P35232	PHB
sp|P41143|OPRD_HUMAN	CYGLMLLRLRSVRLLSGSKEKDRSLRRITRM	SVRLLS(0.595)GS(0.405)K	0	0	0	0	0	0	Hex(1)HexNAc(2)(ST)		P41143	OPRD
sp|P42263|GRIA3_HUMAN	LAYEIAKHVRIKYKLSIVGDGKYGARDPETK	YKLS(1)IVGDGKYGAR	142130000	0	111300000	0	185500000	363090000	Hex(1)HexNAc(2)(ST)		P42263	GRIA3
sp|P59044|NLRP6_HUMAN	AGGVGTLLRGDAQPHSHLVLTTRFLFGLLSA	GDAQPHS(0.759)HLVLT(0.12)T(0.12)R	11867000	22586000	20837000	18347000	24271000	0	Hex(1)HexNAc(2)(ST)		P59044	NLRP6
sp|Q01082|SPTB2_HUMAN	QELYMMSEEKAKDEQSAVSMLKKHQILEQAV	DEQS(0.5)AVS(0.5)MLKK	5504600	0	0	4132700	8240400	9553000	Hex(1)HexNAc(2)(ST)		Q01082	SPTB2
sp|Q01082|SPTB2_HUMAN	YMMSEEKAKDEQSAVSMLKKHQILEQAVEDY	DEQS(0.5)AVS(0.5)MLKK	5504600	0	0	4132700	8240400	9553000	Hex(1)HexNAc(2)(ST)		Q01082	SPTB2
sp|Q05BQ5|MBTD1_HUMAN	LQPPASQSSRENQSASSKQKKKAKSQQYKGH	ENQS(0.012)AS(0.494)S(0.494)KQKK	0	0	0	0	0	0	Hex(1)HexNAc(2)(ST)		Q05BQ5	MBTD1
sp|Q05BQ5|MBTD1_HUMAN	QPPASQSSRENQSASSKQKKKAKSQQYKGHK	ENQS(0.012)AS(0.494)S(0.494)KQKK	0	0	0	0	0	0	Hex(1)HexNAc(2)(ST)		Q05BQ5	MBTD1
sp|Q14773|ICAM4_HUMAN	GYLVVTLRHGSRVIYSESLERFTGLDLANVT	VIYS(0.999)ES(0.001)LER	0	0	0	0	0	0	Hex(1)HexNAc(2)(ST)		Q14773	ICAM4
sp|Q16512|PKN1_HUMAN	_____________MASDAVQSEPRSWSLLEQ	MAS(0.949)DAVQS(0.051)EPR	0	0	26526000	0	0	0	Hex(1)HexNAc(2)(ST)		Q16512	PKN1
sp|Q5VYM1|CI131_HUMAN	LSPGPGEPSNSKVLVSGKRKDKASASSSAKK	VLVS(1)GKR	109340000	93521000	111220000	79035000	80793000	81960000	Hex(1)HexNAc(2)(ST)		Q5VYM1	CI131
sp|Q6DN90|IQEC1_HUMAN	RSSMSENRMSRRIVLSNMRMQFSFEGPEKVH	MSRRIVLS(1)NMR	0	0	0	0	0	0	Hex(1)HexNAc(2)(ST)		Q6DN90	IQEC1
sp|Q8IVV2|LOXH1_HUMAN	IVTVFTGDVRGAGTKSKIYLVMYGARGNKNS	S(1)KIYLVMYGAR	55532000	63397000	61563000	33886000	73042000	65976000	Hex(1)HexNAc(2)(ST)		Q8IVV2	LOXH1
sp|Q96IV0|NGLY1_HUMAN	CDKPLLYEIGWGKKLSYVIAFSKDEVVDVTW	KLS(1)YVIAFSK	128260000	0	158820000	0	126810000	130600000	Hex(1)HexNAc(2)(ST)		Q96IV0	NGLY1
sp|Q96JM2|ZN462_HUMAN	SSNTVKKSQTSILGLSSKNNFVAKASRKLAN	SQTSILGLS(0.5)S(0.5)K	0	0	0	0	0	0	Hex(1)HexNAc(2)(ST)		Q96JM2	ZN462
sp|Q96JM2|ZN462_HUMAN	SNTVKKSQTSILGLSSKNNFVAKASRKLAND	SQTSILGLS(0.5)S(0.5)K	0	0	0	0	0	0	Hex(1)HexNAc(2)(ST)		Q96JM2	ZN462
sp|Q96JX3|SRAC1_HUMAN	ARKELHKAVRKVLATSAKILRNPFADPFSTV	VLAT(0.5)S(0.5)AK	24323000	0	27633000	27333000	0	0	Hex(1)HexNAc(2)(ST)		Q96JX3	SRAC1
sp|Q96M02|CJ090_HUMAN	KEDLRQKQSLLPIRTSKKQFTIPHPLSDNLF	QSLLPIRT(0.5)S(0.5)K	0	0	0	0	0	0	Hex(1)HexNAc(2)(ST)		Q96M02	CJ090
sp|Q9BV36|MELPH_HUMAN	________MGKKLDLSKLTDEEAQHVLEVVQ	MGKKLDLS(1)K	0	0	0	0	0	0	Hex(1)HexNAc(2)(ST)		Q9BV36	MELPH
sp|Q9H582|ZN644_HUMAN	SKIGLEKKRKRKMDVSKITRYTEDCFSDSNC	KMDVS(0.639)KIT(0.361)R	0	0	0	0	0	0	Hex(1)HexNAc(2)(ST)		Q9H582	ZN644
sp|Q9HC77|CENPJ_HUMAN	QSNFCRTAHGDFVLTSKRASPNLFSEAQYQE	TAHGDFVLT(0.5)S(0.5)KR	19074000	16092000	20049000	20068000	13659000	15285000	Hex(1)HexNAc(2)(ST)		Q9HC77	CENPJ
sp|Q9P2B7|CFA97_HUMAN	SSKSSKKHVSGITLLSPKHKYKSGIKSTETQ	HVSGITLLS(0.999)PK	0	0	0	0	0	0	Hex(1)HexNAc(2)(ST)		Q9P2B7	CFA97
sp|Q9Y2I8|WDR37_HUMAN	LTHCCTHPTQRLVVTSSRDTTFRLWDFRDPS	LVVT(0.086)S(0.457)S(0.457)R	0	0	0	0	0	0	Hex(1)HexNAc(2)(ST)		Q9Y2I8	WDR37
sp|Q9Y2I8|WDR37_HUMAN	THCCTHPTQRLVVTSSRDTTFRLWDFRDPSI	LVVT(0.086)S(0.457)S(0.457)R	0	0	0	0	0	0	Hex(1)HexNAc(2)(ST)		Q9Y2I8	WDR37
sp|Q15042|RB3GP_HUMAN	AGKAGDQLVPDNLKETDKEKGEVGKSWDSWS	AGDQLVPDNLKET(1)DK	0	376470000	377430000	0	0	0	Hex(1)HexNAc(2)(ST)		Q15042	RB3GP
sp|Q76KX8|ZN534_HUMAN	DLSVTSMLEQKRDPWTLQSEVKIINNPDGRE	DPWT(1)LQSEVK	0	0	0	0	0	0	Hex(1)HexNAc(2)(ST)		Q76KX8	ZN534
sp|Q8NBS9|TXND5_HUMAN	DLESLREYVESQLQRTETGATETVTPSEAPV	T(0.316)ET(0.316)GAT(0.291)ET(0.061)VT(0.015)PS(0.002)EAPVLAAEPEADK	0	0	0	0	0	0	Hex(1)HexNAc(2)(ST)		Q8NBS9	TXND5
sp|Q8NBS9|TXND5_HUMAN	ESLREYVESQLQRTETGATETVTPSEAPVLA	T(0.316)ET(0.316)GAT(0.291)ET(0.061)VT(0.015)PS(0.002)EAPVLAAEPEADK	0	0	0	0	0	0	Hex(1)HexNAc(2)(ST)		Q8NBS9	TXND5
sp|Q8NBS9|TXND5_HUMAN	REYVESQLQRTETGATETVTPSEAPVLAAEP	T(0.026)ET(0.026)GAT(0.794)ET(0.145)VT(0.007)PS(0.002)EAPVLAAEPEADK	0	0	0	37348000	0	0	Hex(1)HexNAc(2)(ST)		Q8NBS9	TXND5
sp|Q8NBS9|TXND5_HUMAN	YVESQLQRTETGATETVTPSEAPVLAAEPEA	T(0.073)ET(0.073)GAT(0.417)ET(0.417)VT(0.016)PS(0.003)EAPVLAAEPEADK	0	0	0	0	0	0	Hex(1)HexNAc(2)(ST)		Q8NBS9	TXND5
sp|Q96JX3|SRAC1_HUMAN	QARKELHKAVRKVLATSAKILRNPFADPFST	VLAT(0.5)S(0.5)AK	24323000	0	27633000	27333000	0	0	Hex(1)HexNAc(2)(ST)		Q96JX3	SRAC1
sp|Q96M02|CJ090_HUMAN	RKEDLRQKQSLLPIRTSKKQFTIPHPLSDNL	QSLLPIRT(0.5)S(0.5)K	0	0	0	0	0	0	Hex(1)HexNAc(2)(ST)		Q96M02	CJ090
sp|Q96RW7|HMCN1_HUMAN	TVSNAAGKQAKDIKLTIYIPPSIKGGNVTTD	LT(1)IYIPPSIK	288190000	236180000	383690000	0	0	0	Hex(1)HexNAc(2)(ST)		Q96RW7	HMCN1
sp|Q9BZH6|WDR11_HUMAN	ELTYDLRSQCDAIRVTKTVRPFSMVCCPVNE	SQCDAIRVT(0.611)KT(0.389)VR	0	0	0	0	0	0	Hex(1)HexNAc(2)(ST)		Q9BZH6	WDR11
sp|Q9H582|ZN644_HUMAN	GLEKKRKRKMDVSKITRYTEDCFSDSNCVPN	KMDVS(0.5)KIT(0.5)R	0	0	0	0	0	0	Hex(1)HexNAc(2)(ST)		Q9H582	ZN644
sp|Q9HC77|CENPJ_HUMAN	EQSNFCRTAHGDFVLTSKRASPNLFSEAQYQ	TAHGDFVLT(0.5)S(0.5)KR	19074000	16092000	20049000	20068000	13659000	15285000	Hex(1)HexNAc(2)(ST)		Q9HC77	CENPJ
sp|Q9P2P1|NYNRI_HUMAN	APAASKAPAAPKVPVTPRVSRAPKTPAAQKV	VPVT(1)PRVSR	441480000	0	0	0	0	0	Hex(1)HexNAc(2)(ST)		Q9P2P1	NYNRI
sp|O94952|FBX21_HUMAN	VNVKKVLQRMVGNLLSLGKREGIDQSYQLLR	MVGNLLS(1)LGK	10682000	8556800	12506000	7240300	9307600	15048000	Sialylated T antigen(ST)		O94952	FBX21
sp|P0DI83|NARR_HUMAN	PRVVVGTPRPRVIVGSPRARVADADPASAPS	VIVGS(1)PRAR	0	0	0	0	0	0	Sialylated T antigen(ST)		P0DI83	NARR
sp|P41143|OPRD_HUMAN	LIITVCYGLMLLRLRSVRLLSGSKEKDRSLR	S(1)VRLLSGSK	0	0	0	0	0	0	Sialylated T antigen(ST)		P41143	OPRD
sp|Q13683|ITA7_HUMAN	ADMQKESKENQWLGVSVRSQGPGGKIVTCAH	ENQWLGVS(0.5)VRS(0.5)QGPGGK	32757000	21802000	25819000	36408000	29884000	30279000	Sialylated T antigen(ST)		Q13683	ITA7
sp|Q13683|ITA7_HUMAN	QKESKENQWLGVSVRSQGPGGKIVTCAHRYE	ENQWLGVS(0.5)VRS(0.5)QGPGGK	32757000	21802000	25819000	36408000	29884000	30279000	Sialylated T antigen(ST)		Q13683	ITA7
sp|Q15678|PTN14_HUMAN	PRKSVSNGALRQDQASLPPAMARARVLRHGP	QDQAS(1)LPPAMARAR	0	0	0	0	0	18514000	Sialylated T antigen(ST)		Q15678	PTN14
sp|Q16363|LAMA4_HUMAN	VADTSRRVGGALARKSALKTRLSDAVKQLQA	KS(1)ALKT(1)R	0	0	0	0	0	0	Sialylated T antigen(ST)		Q16363	LAMA4
sp|Q6DN90|IQEC1_HUMAN	KNFERLRSSMSENRMSRRIVLSNMRMQFSFE	MS(1)RRIVLSNMR	0	0	0	0	0	0	Sialylated T antigen(ST)		Q6DN90	IQEC1
sp|Q9H7Z3|NRDE2_HUMAN	ISKIHSLYGKCLSTLSAVKDGSILSHPALPG	CLSTLS(1)AVK	0	0	0	0	0	0	Sialylated T antigen(ST)		Q9H7Z3	NRDE2
sp|Q9UHD4|CIDEB_HUMAN	CLMVLQSGQSWSPTRSGVLSYGLGRERPKHS	S(1)GVLSYGLGRER	0	0	0	0	25345000	18909000	Sialylated T antigen(ST)		Q9UHD4	CIDEB
sp|Q9ULI1|NWD2_HUMAN	KVAEKFRAKHNERFISAVLSKNGDCIIATME	FIS(1)AVLS(1)K	0	0	0	0	0	0	Sialylated T antigen(ST)		Q9ULI1	NWD2
sp|Q9ULI1|NWD2_HUMAN	KFRAKHNERFISAVLSKNGDCIIATMENTSA	FIS(1)AVLS(1)K	0	0	0	0	0	0	Sialylated T antigen(ST)		Q9ULI1	NWD2
sp|O00159|MYO1C_HUMAN	TLGRRKAAKRKWAAQTIRRLIRGFVLRHAPR	KWAAQT(1)IR	0	0	0	0	0	0	Sialylated T antigen(ST)		O00159	MYO1C
sp|O75901|RASF9_HUMAN	IVVWVCQEEKLVCGLTKRTTSADVIQALLEE	LVCGLT(1)KR	0	16400000	26906000	23123000	27638000	24824000	Sialylated T antigen(ST)		O75901	RASF9
sp|Q02221|CX6A2_HUMAN	RPRPEFRPYQHLRIRTKPYPWGDGNHTLFHN	PYQHLRIRT(1)K	25180000	20379000	17969000	24151000	16306000	18801000	Sialylated T antigen(ST)		Q02221	CX6A2
sp|Q16363|LAMA4_HUMAN	SRRVGGALARKSALKTRLSDAVKQLQAAERG	KS(1)ALKT(1)R	0	0	0	0	0	0	Sialylated T antigen(ST)		Q16363	LAMA4
sp|Q8NFJ9|BBS1_HUMAN	VNQHKSNSIKRQTVITTMTTLKKNLADEDAV	QTVIT(0.25)T(0.25)MT(0.25)T(0.25)LK	0	0	0	0	0	0	Sialylated T antigen(ST)		Q8NFJ9	BBS1
sp|Q8NFJ9|BBS1_HUMAN	NQHKSNSIKRQTVITTMTTLKKNLADEDAVS	QTVIT(0.25)T(0.25)MT(0.25)T(0.25)LK	0	0	0	0	0	0	Sialylated T antigen(ST)		Q8NFJ9	BBS1
sp|Q8NFJ9|BBS1_HUMAN	HKSNSIKRQTVITTMTTLKKNLADEDAVSCL	QTVIT(0.25)T(0.25)MT(0.25)T(0.25)LK	0	0	0	0	0	0	Sialylated T antigen(ST)		Q8NFJ9	BBS1
sp|Q8NFJ9|BBS1_HUMAN	KSNSIKRQTVITTMTTLKKNLADEDAVSCLV	QTVIT(0.25)T(0.25)MT(0.25)T(0.25)LK	0	0	0	0	0	0	Sialylated T antigen(ST)		Q8NFJ9	BBS1
sp|Q96JB2|COG3_HUMAN	HTEFTIKEISLDLKKTRDAAFKILNPMTVPR	EISLDLKKT(1)R	126070000	0	130380000	0	140900000	135630000	Sialylated T antigen(ST)		Q96JB2	COG3
sp|Q96K83|ZN521_HUMAN	NLSAIEGKGKVGGLKTRCSSCNVKFESESEL	VGGLKT(1)R	0	0	0	0	0	0	Sialylated T antigen(ST)		Q96K83	ZN521
sp|Q9P0V3|SH3B4_HUMAN	IQELHLGLDKMKNPITKRWKHLTGTLILVNS	MKNPIT(1)KR	0	0	0	19252000	0	24882000	Sialylated T antigen(ST)		Q9P0V3	SH3B4
sp|Q9UQ80|PA2G4_HUMAN	LVSSGEGKAKDAGQRTTIYKRDPSKQYGLKM	DAGQRT(0.858)T(0.142)IYKR	250300000	272990000	320250000	264740000	303700000	254260000	Sialylated T antigen(ST)		Q9UQ80	PA2G4
sp|Q9Y5G0|PCDGH_HUMAN	QDEGINSEITYSFYRTGQIFSLNSKSGEITT	T(1)GQIFSLNSK	74061000	0	352710000	418830000	387290000	394970000	Sialylated T antigen(ST)		Q9Y5G0	PCDGH
sp|A4D1B5|GSAP_HUMAN	VFSCSVNSERTLLAASLVQSTKEGKRNELQP	T(0.5)LLAAS(0.5)LVQS(0.5)T(0.5)K	69474000	37304000	34742000	39800000	34904000	37427000	Hex(1)HexNAc(1) (ST)		A4D1B5	GSAP
sp|A4D1B5|GSAP_HUMAN	SVNSERTLLAASLVQSTKEGKRNELQPGSKC	T(0.5)LLAAS(0.5)LVQS(0.5)T(0.5)K	69474000	37304000	34742000	39800000	34904000	37427000	Hex(1)HexNAc(1) (ST)		A4D1B5	GSAP
sp|O75164|KDM4A_HUMAN	EKEVKQEKKRQRVINSRYREDYIEPALYRAI	VINS(1)RYR	36833000	43205000	38249000	35353000	51157000	44748000	Hex(1)HexNAc(1) (ST)		O75164	KDM4A
sp|P28039|AOAH_HUMAN	MEQSVPFKDVDSDKYSVFPTLRGYHWRGRDC	YS(0.553)VFPT(0.447)LRGYHWRGR	0	0	0	0	0	0	Hex(1)HexNAc(1) (ST)		P28039	AOAH
sp|P28845|DHI1_HUMAN	RPEMLQGKKVIVTGASKGIGREMAYHLAKMG	VIVT(0.197)GAS(0.803)K	6236100	3898900	4853200	3801200	0	0	Hex(1)HexNAc(1) (ST)		P28845	DHI1
sp|P35232|PHB_HUMAN	FLIPWVQKPIIFDCRSRPRNVPVITGSKDLQ	S(1)RPRNVPVITGSK	0	0	0	0	0	0	Hex(1)HexNAc(1) (ST)		P35232	PHB
sp|Q01082|SPTB2_HUMAN	QELYMMSEEKAKDEQSAVSMLKKHQILEQAV	DEQS(0.5)AVS(0.5)MLKK	5504600	0	0	4132700	8240400	9553000	Hex(1)HexNAc(1) (ST)		Q01082	SPTB2
sp|Q01082|SPTB2_HUMAN	YMMSEEKAKDEQSAVSMLKKHQILEQAVEDY	DEQS(0.5)AVS(0.5)MLKK	5504600	0	0	4132700	8240400	9553000	Hex(1)HexNAc(1) (ST)		Q01082	SPTB2
sp|Q05BQ5|MBTD1_HUMAN	LQPPASQSSRENQSASSKQKKKAKSQQYKGH	ENQS(0.012)AS(0.494)S(0.494)KQKK	0	0	0	0	0	0	Hex(1)HexNAc(1) (ST)		Q05BQ5	MBTD1
sp|Q05BQ5|MBTD1_HUMAN	QPPASQSSRENQSASSKQKKKAKSQQYKGHK	ENQS(0.012)AS(0.494)S(0.494)KQKK	0	0	0	0	0	0	Hex(1)HexNAc(1) (ST)		Q05BQ5	MBTD1
sp|Q13017|RHG05_HUMAN	GVRKDELVHGYILVYSAKRKASMGMLRAFLS	DELVHGYILVYS(1)AK	30743000	0	31415000	30631000	28302000	29255000	Hex(1)HexNAc(1) (ST)		Q13017	RHG05
sp|Q14232|EI2BA_HUMAN	VCAKAQNKPFYVVAESFKFVRLFPLNQQDVP	AQNKPFYVVAES(1)FK	78091000	78002000	77565000	86315000	83372000	64170000	Hex(1)HexNAc(1) (ST)		Q14232	EI2BA
sp|Q6ZPD8|DG2L6_HUMAN	FRNYFPVKLVKTHDLSPKHNYIIANHPHGIL	LVKT(1)HDLS(1)PK	86890000	92144000	122640000	89460000	92331000	0	Hex(1)HexNAc(1) (ST)		Q6ZPD8	DG2L6
sp|Q76KX8|ZN534_HUMAN	VTSMLEQKRDPWTLQSEVKIINNPDGRECIK	DPWTLQS(1)EVK	0	0	0	0	0	0	Hex(1)HexNAc(1) (ST)		Q76KX8	ZN534
sp|Q8NCF5|NF2IP_HUMAN	PGEAPLVPVYSGKVKSSLRLIPDDLSLLKLY	S(1)S(1)LRLIPDDLSLLK	461960000	401030000	646160000	386860000	465480000	408690000	Hex(1)HexNAc(1) (ST)		Q8NCF5	NF2IP
sp|Q8NCF5|NF2IP_HUMAN	GEAPLVPVYSGKVKSSLRLIPDDLSLLKLYP	S(1)S(1)LRLIPDDLSLLK	461960000	401030000	646160000	386860000	465480000	408690000	Hex(1)HexNAc(1) (ST)		Q8NCF5	NF2IP
sp|Q8NG08|HELB_HUMAN	WTQTMMTTNKPWKFSSVRVLVVDEGSLVSVG	PWKFS(0.14)S(0.86)VR	0	0	0	0	0	0	Hex(1)HexNAc(1) (ST)		Q8NG08	HELB
sp|Q8TD26|CHD6_HUMAN	STNTESRKDVITISISKDGNCQSGGPEAEIA	KDVIT(1)IS(0.164)IS(0.837)K	0	0	0	0	0	0	Hex(1)HexNAc(1) (ST)		Q8TD26	CHD6
sp|Q8WXI7|MUC16_HUMAN	PSVFNRESETTASLVSRSGAERSPVIQTLDV	TTPSVFNRESETTASLVS(1)R	120170000	88185000	0	0	0	0	Hex(1)HexNAc(1) (ST)		Q8WXI7	MUC16
sp|Q96IV0|NGLY1_HUMAN	YEIGWGKKLSYVIAFSKDEVVDVTWRYSCKH	KLSYVIAFS(1)K	128260000	0	158820000	0	126810000	130600000	Hex(1)HexNAc(1) (ST)		Q96IV0	NGLY1
sp|Q96JM2|ZN462_HUMAN	DSHPSSSNTVKKSQTSILGLSSKNNFVAKAS	S(0.066)QT(0.467)S(0.467)ILGLSSK	0	0	0	0	0	0	Hex(1)HexNAc(1) (ST)		Q96JM2	ZN462
sp|Q96M02|CJ090_HUMAN	QQRKAQRKEDLRQKQSLLPIRTSKKQFTIPH	QS(0.999)LLPIRTSK	0	0	0	0	0	0	Hex(1)HexNAc(1) (ST)		Q96M02	CJ090
sp|Q96Q05|TPPC9_HUMAN	PEDIIDKYKEAISYYSKYKNAGVIELEACIK	YKEAIS(0.138)YYS(0.862)KYK	0	0	0	0	0	0	Hex(1)HexNAc(1) (ST)		Q96Q05	TPPC9
sp|Q96RW7|HMCN1_HUMAN	GKQAKDIKLTIYIPPSIKGGNVTTDISVLIN	LTIYIPPS(1)IK	288190000	236180000	383690000	0	0	0	Hex(1)HexNAc(1) (ST)		Q96RW7	HMCN1
sp|Q9NUG6|PDRG1_HUMAN	_____________MLSPEAERVLRYLVEVEE	LS(1)PEAER	17636000	17417000	18922000	15053000	18891000	13483000	Hex(1)HexNAc(1) (ST)		Q9NUG6	PDRG1
sp|Q9P2B7|CFA97_HUMAN	LSDSSPSSKSSKKHVSGITLLSPKHKYKSGI	HVS(0.913)GIT(0.087)LLSPK	0	0	0	0	0	0	Hex(1)HexNAc(1) (ST)		Q9P2B7	CFA97
sp|Q9P2P1|NYNRI_HUMAN	SKAPAAPKVPVTPRVSRAPKTPAAQKVPTDA	VPVTPRVS(1)R	441480000	0	0	0	0	0	Hex(1)HexNAc(1) (ST)		Q9P2P1	NYNRI
sp|Q9UHD4|CIDEB_HUMAN	LQSGQSWSPTRSGVLSYGLGRERPKHSKDIA	SGVLS(1)YGLGRER	0	0	0	0	25345000	18909000	Hex(1)HexNAc(1) (ST)		Q9UHD4	CIDEB
sp|Q9Y5G0|PCDGH_HUMAN	NSEITYSFYRTGQIFSLNSKSGEITTQKKLD	TGQIFS(0.857)LNS(0.143)K	74061000	0	352710000	418830000	387290000	394970000	Hex(1)HexNAc(1) (ST)		Q9Y5G0	PCDGH
sp|A4D1B5|GSAP_HUMAN	EKDLQVFSCSVNSERTLLAASLVQSTKEGKR	T(0.5)LLAAS(0.5)LVQS(0.5)T(0.5)K	69474000	37304000	34742000	39800000	34904000	37427000	Hex(1)HexNAc(1) (ST)		A4D1B5	GSAP
sp|A4D1B5|GSAP_HUMAN	VNSERTLLAASLVQSTKEGKRNELQPGSKCL	T(0.5)LLAAS(0.5)LVQS(0.5)T(0.5)K	69474000	37304000	34742000	39800000	34904000	37427000	Hex(1)HexNAc(1) (ST)		A4D1B5	GSAP
sp|A6NFU8|PGPIL_HUMAN	___________MKPRTLVELSKLGLGNETVV	MKPRT(1)LVELSK	0	0	243770000	285790000	316560000	313160000	Hex(1)HexNAc(1) (ST)		A6NFU8	PGPIL
sp|O15091|MRPP3_HUMAN	TWFESVPGKQWKGQFTTVRKSGQCSGCGKTI	QWKGQFT(0.5)T(0.5)VRK	0	0	0	0	0	0	Hex(1)HexNAc(1) (ST)		O15091	MRPP3
sp|O15091|MRPP3_HUMAN	WFESVPGKQWKGQFTTVRKSGQCSGCGKTIE	QWKGQFT(0.5)T(0.5)VRK	0	0	0	0	0	0	Hex(1)HexNAc(1) (ST)		O15091	MRPP3
sp|Q13813|SPTN1_HUMAN	RMNEVISLWKKLLEATELKGIKLREANQQQQ	LLEAT(1)ELK	0	0	0	0	0	0	Hex(1)HexNAc(1) (ST)		Q13813	SPTN1
sp|Q6ZPD8|DG2L6_HUMAN	LWKYFRNYFPVKLVKTHDLSPKHNYIIANHP	LVKT(1)HDLS(1)PK	86890000	92144000	122640000	89460000	92331000	0	Hex(1)HexNAc(1) (ST)		Q6ZPD8	DG2L6
sp|Q6ZRK6|CCD73_HUMAN	TEMEAELKVLKENNQTLERDNELQREKVKEN	ENNQT(1)LERDNELQR	0	15999000	38721000	21570000	11893000	12090000	Hex(1)HexNAc(1) (ST)		Q6ZRK6	CCD73
sp|Q86T75|NBPFB_HUMAN	VPFMHWRKNMLAFLLTWEKLKRRGRGRKEGE	KNMLAFLLT(1)WEK	47243000	0	47838000	0	0	0	Hex(1)HexNAc(1) (ST)		Q86T75	NBPFB
sp|Q8NFJ9|BBS1_HUMAN	VNQHKSNSIKRQTVITTMTTLKKNLADEDAV	QTVIT(0.25)T(0.25)MT(0.25)T(0.25)LK	0	0	0	0	0	0	Hex(1)HexNAc(1) (ST)		Q8NFJ9	BBS1
sp|Q8NFJ9|BBS1_HUMAN	NQHKSNSIKRQTVITTMTTLKKNLADEDAVS	QTVIT(0.25)T(0.25)MT(0.25)T(0.25)LK	0	0	0	0	0	0	Hex(1)HexNAc(1) (ST)		Q8NFJ9	BBS1
sp|Q8NFJ9|BBS1_HUMAN	HKSNSIKRQTVITTMTTLKKNLADEDAVSCL	QTVIT(0.25)T(0.25)MT(0.25)T(0.25)LK	0	0	0	0	0	0	Hex(1)HexNAc(1) (ST)		Q8NFJ9	BBS1
sp|Q8NFJ9|BBS1_HUMAN	KSNSIKRQTVITTMTTLKKNLADEDAVSCLV	QTVIT(0.25)T(0.25)MT(0.25)T(0.25)LK	0	0	0	0	0	0	Hex(1)HexNAc(1) (ST)		Q8NFJ9	BBS1
sp|Q8TD26|CHD6_HUMAN	QESPSTNTESRKDVITISISKDGNCQSGGPE	KDVIT(1)IS(0.164)IS(0.837)K	0	0	0	0	0	0	Hex(1)HexNAc(1) (ST)		Q8TD26	CHD6
sp|Q96JM2|ZN462_HUMAN	TDSHPSSSNTVKKSQTSILGLSSKNNFVAKA	S(0.066)QT(0.467)S(0.467)ILGLSSK	0	0	0	0	0	0	Hex(1)HexNAc(1) (ST)		Q96JM2	ZN462
sp|Q9H7D0|DOCK5_HUMAN	STFKTRQDIIDFLMETFIMFKDLIGKNVYAK	QDIIDFLMET(1)FIMFK	395500000	504110000	405880000	0	436990000	453580000	Hex(1)HexNAc(1) (ST)		Q9H7D0	DOCK5
sp|Q9NQZ6|ZC4H2_HUMAN	QQLQVARKQDTRQTATFRQQPPPMKACLSCH	QDT(0.002)RQT(0.11)AT(0.888)FR	0	0	0	0	0	0	Hex(1)HexNAc(1) (ST)		Q9NQZ6	ZC4H2
sp|Q9UQ80|PA2G4_HUMAN	VSSGEGKAKDAGQRTTIYKRDPSKQYGLKMK	DAGQRT(0.142)T(0.858)IYKR	250300000	272990000	320250000	264740000	303700000	254260000	Hex(1)HexNAc(1) (ST)		Q9UQ80	PA2G4
sp|Q9Y3Z3|SAMH1_HUMAN	LHRRAYQHKVGNIIDTMITDAFLKADDYIEI	VGNIIDT(1)MIT(1)DAFLK	0	0	4655100	0	0	0	Hex(1)HexNAc(1) (ST)		Q9Y3Z3	SAMH1
sp|Q9Y3Z3|SAMH1_HUMAN	RAYQHKVGNIIDTMITDAFLKADDYIEITGA	VGNIIDT(1)MIT(1)DAFLK	0	0	4655100	0	0	0	Hex(1)HexNAc(1) (ST)		Q9Y3Z3	SAMH1
sp|Q9Y6V0|PCLO_HUMAN	QYLSATSPPKDKKRPTPLEIGYSSHLRADST	RPT(1)PLEIGYSSHLR	231490000	118830000	136860000	125480000	102620000	88237000	Hex(1)HexNAc(1) (ST)		Q9Y6V0	PCLO
